# Supplementary material for: Supervising international students in clinical placements: perceptions of experiences and factors influencing competency development
Source: BMC Med Educ. 2016 Jul 16;16:180. doi: 10.1186/s12909-016-0702-5 (PMC4947354; doi:10.1186/s12909-016-0702-5)
Supplement: Additional file 2: — Thematic analysis dataset. (XLSX 130 kb) [file 12909_2016_702_MOESM2_ESM.xlsx]

## Sheet: Sheet1
Name		Sources	References
Final themes		5	2120
Complex teaching and learning relationships		5	791
Complexity, challenge and responsibility for supervisors		5	488
CE pressure and responsibility re IS performance		5	192
Universities should recognise the complexity, time and lack of resources to support IS		5	70
Support from the university		5	19
English language support		2	4
Students being able to access English language support at uni has been helpful		1	1
Availability of tutoring for English has been very helpful		1	1
Grammar type tuition at the learning centre		1	1
I link them into the learning centre		1	1
Referral to private services		2	3
Many first years now referred to private SPs to improve their speech and language before starting clinic		1	1
I send them off to a speech pathologist		1	1
Sent student who stuttered off for therapy		1	1
Support provided by uni staff was initially for IS, but I've used strategies for DS too		1	1
Uni staff provide support re setting goals, session plans to demonstrate reasoning, useful for both IS and DS		1	1
Uni staff can tell me how best to approach issues from a culturally sensitive viewpoint		1	1
Uni staff who have worked with the students could tell me whether any issues are cultural (re support)		1	1
Clinical Education Coordinator source of support		1	1
You can get information about what helped that student in the past if you bring issues up		1	1
If you raise issues you can get background information about what has worked for that issue in the past		1	1
Uni support helpful re how to set and write goals, and breaking goals down with the student		1	1
Responsive support at the university is useful for CEs supporting IS		1	1
It's up to us to initiate (re identifying issues)		1	1
Having appropriate conversations with the uni to be sure you haven't marked the student better than they should have been		1	1
I seek information if I identify a problem		1	1
Specific issues with IS translate to greater CE workload with no additional resources		3	15
If IS give us more money, we should have more resources because IS are more work		1	1
Universities shouldn't expect CEs to give the same level of support to IS as to DS		1	1
Universities should provide extra resources for IS CE		1	1
IS should be part of a workload formula (they're more work)		1	1
Maybe CEs should have less students if they have IS because they're more work		1	1
Clinic, plus supervision and everything else (re workload)		1	1
Universities make a lot of money from IS and should consider payment of CEs		1	1
The majority of CEs volunteer (re payment of CEs)		1	1
CEs aren't paid any money to support IS		1	1
the chances of them causing us more grief is much higher		1	1
Frequent issues with IS		1	1
Particular challenges have come up with IS		1	1
The department gets lumped with IS post admission		1	1
IS pay a lot of money to do the units, but we don't get any extra resources to support them		1	1
When resources are tight and people are stressed, they question commitment to IS placements		1	1
University shouldn't allow students entry to placement when they don't have requisite skills		2	14
You ask how it is that they've got to clinic		1	1
It's frustrating to think they've got to year three unaware of these issues or strung along		1	1
The university have known all along that they'll never get through clinic, but they pay all that money, and do all that work		1	1
It's really nasty that IS pay a lot of money and work hard when they'll never get through clinic		1	1
It's stressful when they've got to their third year, but how did they get to this point~		1	1
It's stressful that they've got into this university with inadequate speech and language skills to be a speech pathologist		1	1
Expect students to enter clinic with generic competencies that would present in every day social situations		1	1
How have students without generic competencies for social situations got this far through the course~		1	1
There are opportunities to assess verbal communication in presentations and vivas via lectures		1	1
Students aren't just assessed on their written communication during lecture topics		1	1
Don't expect students to come to clinic with the clinical skills still to be developed		1	1
How did she get this far~		1	1
I have expectations about working with students		1	1
I wonder what's happened with this student before this placement, especially when you're sending them out afterwards		1	1
Financial drivers for universities to accept IS		2	8
I wish IS weren't great money spinners for universities		1	1
The reason we have some many IS is because they give us more money		1	1
Being told we take IS to achieve goals to link with other professional situations (countries) is bullshit		1	1
Universities reap the rewards of having IS financially		1	1
Admit as many IS as possible re financial benefit for universities		1	1
Financial imperative is a big driver for universities at the moment		1	1
The university still gets money out of IS who go on to fail		1	1
University accepting money from IS who go on to fail isn't ethical		1	1
Must be specific focus on English language competency expected for Allied Health practice (re entrance)		1	1
Must be tertiary level English competency (re entrance)		1	1
TAFE level English competency is not sufficient for entry		1	1
English language testing for IS should be reflective of the standard required by the profession		1	1
Someone much higher in the university decides re admission criteria for IS		1	1
Admission criteria for IS is out of the department's hands		1	1
Lax admission criteria for IS is not good for the profession		1	1
Lax admission criteria for iS is disappointing		1	1
Universities have lax admission criteria (re IS)		1	1
Entry criteria for IS less than desirable to admit as many as possible		1	1
There needs to be some tightening of who the universities with accept		1	1
DS with significant stutter could be admitted		1	1
IS who was a terrible stutterer, unable to present in a case conference (re lax admission criteria)		1	1
IS have to get high IELTS scores to get into the course		1	1
Added stress and complexity re IS assessment		5	59
Complexity of judging IS competency		5	39
Objective assessment of communicaton competency		1	11
More objective assessment of communication when you haven't had weekly meetings for an hour (re familiarity with communication)		1	1
By the end of the placement you pick up subtle things (re communication skills)		1	1
The first and second time you hear them difficulties are more obvious		1	1
It's hard to be objective about assessing communication skills when we are so tuned with it		1	1
Communication is what we do and what we are (re objective assessment)		1	1
How can I make an objective assessment call (re communication competency) when I've spent enough time with IS to understand them		1	1
I'm so close to the students by placement assessment that I understand everything they're saying		1	1
For students who are a bit more needy, it can be hard to be objective re assessment		1	1
You work closely with the student (re becoming a familiar listener)		1	1
I worry about implications of assessing IS (communication) when you've become a familiar listener		1	1
Better assessment from people who haven't worked with them solidly over time		1	1
Judging students ability to conform to our communication requirements		1	8
I feel that I'm coming across as having superior communication		1	1
IS must conform to the superior communication		1	1
I'm more superior because you can't do that		1	1
As a CE, I'm culturally deprived and don't have a second language (not superior)		1	1
I feel I'm disabling them re competency judgements influenced by cultural communication rules		1	1
I'm saying you don't do this, my way is the superior way (re cultural communication rules)		1	1
They may not demonstrate that (competency) behaviour because it's not culturally appropriate for them to do so		1	1
I feel culturally inept to say to someone actually you don't meet the conventions of my communication style		1	1
Difficulty teasing out competency issues for IS		3	8
Agree that it's hard to tease out what is cultural and what is needed to pass		1	1
Teasing out if it's going to make a difference re whether IS can practice in Australia or not (re teasing out competency vs cultural issues)		1	1
Actually working out what is a competency issue and what is something that is a cultural thing		1	1
It was hard to tease out what was clinical reasoning and what was cultural		1	1
It was difficult to tease out whether issue was clinical reasoning or communication for a struggling IS		1	1
When you're tying to work out what's going on with students, we might look for different reasons for international vs local students		1	1
It's tricky to gauge English language and cultural competency for IS		1	1
It can be harder to tease out what is actually going on (re assessment)		1	1
Dilemma re judging IS as being competent in my contrived unit of prac (knowing this may not be the case for other pracs)		1	1
Difficult to objectively judge competency on what I've seen as an inexperienced CE		1	1
Re competency assessment, do I subjectively judge that IS has a child placement next where she will sink		1	1
Dilemma re judging IS re skills required for my current clinic, versus those I know they need for their next clinic		1	1
I find it difficult to judge their competencies when we are asking them to conform to our standards of communication (superior)		1	1
It would be nice to make black and white decisions (re failing students)		1	1
It's hard to conceptualise the whole placement as a fail, even when all the criteria are coming up		1	1
Do I set her up to fail future placements (by passing her for my placement)		1	1
Going forward to child placement, IS may not have sufficient clinical competencies		1	1
Competency is quite content specific		1	1
I feel like I'm making a judgement on them personally (re not having the skills)		1	1
I used to feel that I was making a personal judgement, but it's not about me		1	1
Assessment occurs across the entire placement (not a single event)		2	9
IS issues identified in early placements		1	3
Issues more present in second and third year, as they haven't been previously identified		1	1
Issues may be more present at second and third year where students are still very green		1	1
Issues may have been ironed out before they reach their final prac		1	1
IS assessment feels like a constant drain		1	1
IS assessment isn't an event at the end where you talk about what went well and what didn't		1	1
Assessment doesn't feel like one thing that you do at the end with IS		1	1
You've got to point out their difficulties at mid placement assessment		1	1
With most IS I've had, I've known within one or two weeks re competent or going to have issues		1	1
You get the inkling that the student will have difficulties straight away (re assessing IS stressful)		1	1
Process of assessing IS is very stressful		1	1
We spend the semester worrying that they're not close to competency		1	1
It's just a constant (re assessment stress across the entire placement)		1	1
So you're carrying this stress with you for the whole 12 weeks about she's not going to make it, she's not going to make it, she's not going to make it		1	1
IS Assessment very anxiety provoking		1	1
Anxiety re assessment increased with added pressure re family disgrace and shame		1	1
IS Assessment is stressful, horrible, unpleasant		1	1
I know exactly who IS are (which adds to stress of assessing them)		1	1
Assessing IS is harder than for DS		1	1
Thinking about how am I going to phrase that~		1	1
How am I going to make her understand~ (re assessment)		1	1
Pressure and guilt re failing		3	31
Sense of guilt re failing IS		1	8
I couldn't sleep if I felt guilty (re failing IS)		1	1
I feel guilty and horrible (re failing IS)		1	1
Sense of guilt when I fail IS is a big challenge		1	1
Guilt re failing IS when they've come by themselves from another country, and paying money to be here		1	1
They've got their hopes pinned on me.		1	1
It's guilt about having to judge communication, when I'm not superior (re culture and second language)		1	1
It's guilt re failing IS		1	1
IS increase our sense of guilt and sleepless nights		1	1
I feel scared by Asian IS fear of telling their parents they've failed		1	1
I really felt for one student I failed		1	1
You do get pressure from the parents re IS failing placement		1	1
Pressure from parents is not you have to do well, but we're so proud of you		1	1
Financial pressure for IS parents is a massive weight on CE shoulders		1	1
It's tricky to balance being true to your profession and not causing IS and parents that much grief		1	1
I might treat them differently if I find out they financially can't afford to fail		1	1
Guilt re finding out they're on scholarship and can't afford to fail		1	1
Unspoken divide between academic and clinical education (re not failing until third year)		1	1
You can make recommendations re failure, and then find out they haven't actually failed		1	1
Adhering to the two fails and you're out (USyd) policy is more strictly adhered to now		1	1
Two fails and you're out policy is a good move from the dept to overcome lax admission criteria		1	1
I'd rather IS only waste $5000 than $25000		1	1
It's difficult to fail students		1	1
I felt there was significant pressure on me too, as IS was in her final placement		1	1
IS asked if I could call her dad (re not doing SP)		1	1
I'm saying, oh, you poor thing re difficulties telling parents re not wanting to do SP		1	1
I wanted to say I'll speak to your parents		1	1
It's not my role to speak to your parents		1	1
She acknowledged that I had reason to fail her		1	1
Couldn't get IS to withdraw from placement despite feedback that she would fail		1	1
IS kept going in placement despite feedback that she couldn't be passed because she couldn't produce the speech sounds		1	1
Many IS choose not to withdraw from the placement before Census date		1	1
Ensuring competency to work in Australia		4	14
Assessing against Australian standards		1	4
IS doing an Australian degree, and have to be held to the COMPASS standards		1	1
We can't hold to the standards used in Singapore or Hong Kong because we're not assessing them there		1	1
I'm assessing you in Australia, and you've got to meet this document		1	1
You must be up to Australian standards, or don't do your degree in Australia		1	1
They're supposed to be able to practice in Australia		1	1
The opposite side is for them to train to practice here, then go home without culturally appropriate behaviours for their environment		1	1
IS are eligible to practice here, so they need to be able to practice here		1	1
You can't make concessions because they're going home, as they have to be able to practice in Australia		1	1
when we graduate or say that are competent, they have to be competent to work in Australia		1	1
We are preparing IS to be competent in an Australian workplace		1	1
If she was going to work in Australia, language issue would have been brought up		1	1
Didn't focus too much on language differences because I knew she was going back to work in her home country		1	1
I agree we have to ensure skills and competency to practice in Australia		1	1
IS might not go home (re practicing in Australia)		1	1
CEs as gatekeepers		1	10
We often have that pre-talk with them; I think you should withdraw before census day.		1	1
Students where I had to say you don't possess the skills, pull out now before Census date		1	1
You make a judgement that there are major issues unlikely to improve in a twelve week placement		1	1
We are the deal breakers, dream crushers (re failing IS)		1	1
We're the ones saying 'Speech pathology's not for you'		1	1
CEs do feel like dream crushers because students can either do it or can't (be speech pathologists)		1	1
Telling the student it's not going to work now, in the next semester, or in the future		1	1
I'm going to have to talk to her (re she's not going to make it)		1	1
why is it left to me to put up the stop, go sign~		1	1
I'm the person who says, sorry you can't go on (in year three)		1	1
Appreciating the CE		1	8
No card or email at the end to say thank you		1	1
Don't know if no sign of appreciation at the end of placement was a cultural thing~		1	1
Don't think my IS would have brought in food or lollies (re lacking appreciation)		1	1
I didn't get a present for a placement with a mix of IS and DS		1	1
Don't do it for the present, but it's nice to get something at the end of the placement		1	1
It was strange not to get an email or something at the end of the placement		1	1
IS brought in lunch, lollies and stuff every time she went home		1	1
My experience was different because I didn't feel there was an appreciation for the CEs		1	1
Knowing how to help students		5	189
More time and allowances for IS		5	72
Spending more time with IS		5	29
Finding out more about IS background		3	12
I've learnt most from working with students that you need to find out a little bit about them		1	1
I like to find out more about the backgrounds of all my students		1	1
I think finding out more about students is part of what we need to do		1	1
Finding out more about the student's background has been particularly important		1	1
I'm nosey so I like to find out about my students' backgrounds		1	1
Finding out about their background helps		1	1
Finding out about the background of a struggling student helped me to better understand some of the reasons for her difficulties		1	1
Having more information about the background for my struggling studen made me consider the language disorder label that others working with her had used		1	1
Wanted to understand more about what their felt experience was.		1	1
I don't think I did things differently after I found out more about her background		1	1
It's always nice to see where these people might be coming from.		1	1
It's valid to ask questions at the beginning of the placement to help you structure the experience around what they need		1	1
In our model of practice, it's really important that we unpack and spend time on the cultural differences		1	1
You anticipate bigger cultural differences with international students, so spend more time unpacking the cultural differences		1	1
I set aside longer time to understand who they are		1	1
I take longer to find out about IS, as there's more for me to understand		1	1
We have a shared culture with Australian students, so it takes longer to understand IS		1	1
Time spent going through things that are culturally embedded like nursery rhymes and songs		1	1
Need to allow a lot more time for IS		1	1
Finding extra private time with IS is important in the first weeks		1	1
Find private time with IS without looking like you're being too specific		1	1
Looking closely at what's going on to make sure everything is ok to begin with		1	1
I subconsciously put more energy and time into supporting IS		1	1
I have to put more time into oral and written English, which isn't directly related to their clinical education		1	1
Time is the factor re feedback		1	1
I might invest more time with students with issues between mid and end assessment		1	1
More general chit chat to draw out all the issues		1	1
More individual chit chat early in the placement		1	1
The feedback sessions leading up to assessment is different for IS, but assessment process is the same for all students		1	1
Sufficient time to address issues and demonstrate competency		2	18
Agree two years very rushed for GEMs needing help with competency		1	1
Two years is awful for GEMs needing extra help re competency		1	1
For GEMs needing any extra help, the two years is very rushed		1	1
For GEMs coping and doing well, two years is ok		1	1
Less time available to fix GEM student problems doesn't benefit the students		1	1
The amount of time available to fix GEM student problems is a lot less than UGs		1	1
GEMs have to develop the same competency as UGs in half the time, regardless of the previous experience and skills they bring with them		1	1
More pressure on GEMs because they've got to complete everything in two years		1	1
UGs don't end up presenting with big issues in their final placement, because there is more time on prac to deal with issues earlier		1	1
When the tricky issues do come up with UG students, there is time to address them on placement (cf with GEMs)		1	1
Agree re more time with UGs on prac		1	1
More time with the UGs to train them the way we like them to be		1	1
For short pracs, what can we or the student do~ (re time to demonstrate change)		1	1
Had the student had sufficient time across the course of the prac to demonstrate improvement, and what evidence is there for this~		1	1
Chosing to discontinue the prac depends on how bad the issue is, and whether they've had sufficient time to improve		1	1
GEMs still graduate with same competency level as UGs		1	1
It's time consuming to support IS oral and written English		1	1
IS competency development frequently requires more work from me		1	1
Understanding instructions and expectations		1	10
Interpretation of expectations		1	6
Communication breakdown re what IS thought was expected, or what she thought she was giving (re viva)		1	1
Expectations interpreted by IS and what we had asked for were two different things		1	1
IS unaware that her interpretation of expectations was not as stated		1	1
IS incorrect interpretation of expectations unchanged despite examples, rewording		1	1
IS interpreted our expectations completely differently		1	1
Agree that there are breakdowns re communicating my expectations cf DS		1	1
Clinically, IS don't understand what they're meant to do		1	1
IS sometimes don't understand basic instructions re where things go		1	1
I'll spend more time explaining things to an IS than I would DS		1	1
If English really is a second language, I put more energy into helping them understand		1	1
Being aware of their added load		2	9
It was in my mind to be aware of their greater load, but it didn't emerge as an issue		1	1
I was conscious that they may have been working under a greater load		1	1
I held it in my mind that she might have been working under a greater load		1	1
I probed more to see if there was a greater load		1	1
We need to be aware (of potential issues re communication)		1	1
need to be mindful as students coming from more diverse range of cultures		1	1
Need to be accommodating for students from diverse cultural backgrounds		1	1
IS is only going to continue and grow, so we need to be more aware		1	1
People practicing with students need to be aware of (potential) communication issues so strategies can be put in place that work		1	1
Allowances for IS		1	6
I subconciously sometimes make allowances for students from non English speaking backgrounds cf white, Anglo Saxon, Australian students		1	1
I've found myself making excuses for IS		1	1
Subconsciously, you make allowances for IS		1	1
You go extra and above to ensure success, as you would with other students		1	1
It's a new skill, so I'll give them longer to develop (IS) (subconscious allowance)		1	1
Give them more time if they're having trouble with their English (subconscious allowance)		1	1
Long term supports needed to assist IS with placement issues		2	33
Futility of strategies		2	11
Nothing changes even with the strategies put in place		1	1
There's not many great things that help IS		1	1
Recommendations put in place to improve speech and language arenot successful		1	1
Recommendations we make to improve speech and language are not successful for IS or ESL DS		1	1
There aren't realy strategies I've used that have helped IS		1	1
Ultimately I'd say 99 per cent of them still end failing clinic (despite strategies implemented).		1	1
What else can I do~ (re IS not improving when I've put in place lots of things)		1	1
I hope she'll make improvements, but I doubt she's going to		1	1
Feel like a failure when students don't improve with strategies		1	1
Tick the at risk box as often as you can		1	1
We have to do a learning contract detailing the things you want them to try		1	1
Specific feedback from first year screener about competency risks		1	7
Some changes are being made to the screeners and resulting recommendations		1	1
Previous screening results were never fed back and nothing was ever done		1	1
Screener feedback and suggestions now given so students in first year understand they are at risk of failure		1	1
Screener feedback doesn't stop student from progressing, but prompts them to think about implications		1	1
Tell students in screener feedback that they don't want to waste three years to hear you've failed		1	1
Receiving screener feedback re future difficulties may be a good thing		1	1
Many students fail first year screener, it seems a bit harsh		1	1
IS can't change speech or language skills in six months		1	1
IS need three or four years to practice speech and language before trying it in a high level language situation with a client		1	1
It's a problem that IS don't have the time to practice communication skills to the level that they can apply to clients		1	1
Services we can send IS to aren't targeting COMPASS		1	1
Services we send IS to are limited because they target generic, academic student performance		1	1
IS support services target making presentations, exam questions, writing assignments		1	1
Even private speech pathology services are difficult because it's not specific enough to the COMPASS		1	1
You might see some changes, but it's not enough (re IS referred to services)		1	1
Many IS are seeing private SPs for accent modification		1	1
IS seeing private SP for accent modification, still have difficulties with comprehension, reading, or high level things not being addressed		1	1
Assumption that all will be good if the speech is targeted (re private SP)		1	1
What structures does the university provide to support students~		1	1
Need to be better processes to help IS when they are admitted		1	1
Strategies may raise their awareness of speech or language issues		1	1
May be able to identify communication issues with strategies		1	1
Having information about culture and behaviours		3	25
Understanding the expectations of our students		1	5
It would be good to be able to see the situation of IS in their country		1	1
Would be good to see expectations of the country of origin		1	1
We need to be able to see for ourselves what their expectations might be		1	1
It would broaden our ability to help IS here if we could see services functioning in their country of origin		1	1
Let's talk about your expectations of this child		1	1
It's important to have cultural issues in your mind and to know about them		1	1
You have a responsibility to your student to find out about potential issues or what the belief systems are		1	1
Need to find out a little about the cultural values of students so you can work with them		1	1
I can see how I would need to be mindful of cultural issues		1	1
When you have a bit more information you know what to expect or be aware of		1	1
It helps to know what to expect or be aware of (culturally)		1	1
You do need information to help you be aware about what to think when issues arise		1	1
Understanding the individual language and cultural complexities (background) helps me clarify, explain and understand some of the issues they're going through		1	1
We're unfamiliar with the cultural differences		1	1
We strive to understand our clients and students to make be better for them		1	1
Useful to have information on the particular cultures		1	1
It would have been helpful to know cultural information that might have solved the problem that arose		1	1
Information re cultures may trigger us re signs		1	1
More information about the different cultural groups and things to look out for would be good		1	1
Informaton about cultural behaviours helpful		1	1
What behaviours are cultural~ Would help to tease out behaviours		1	1
Information about where to get info re different cultures and religions		1	1
Helpful to have information about cultural habits and trends, as I had to manage a situation I had no experience with		1	1
Information about cultures and general information would be useful to have		1	1
Finding out about culturally sensitive issues (eg hijab) is about making the workplace better for them		1	1
CE experience (level) with IS		5	17
IS challenge motivations to host students		1	5
I have staff saying they commit to taking students because they can recruit from them, but IS are going home		1	1
IS challenges the motivation of profession for having students on placement (re recruitment)		1	1
We are providing a world service, not just a local service (re hosting IS placements)		1	1
It's a motivator to teach people more generally about special needs		1	1
I have a global view, but I'm brining the view of many of the people I work with (re lacking commitment to host IS placements)		1	1
Experience with IS		2	4
Only had one IS		1	1
I've had approx 10 IS		1	1
Only had a couple of IS		1	1
My IS have been from Asian or Middle East background		1	1
First international student last year		1	1
Experience only with student from Asian cultures		1	1
Can talk only about students from Asian cultures as opposed to others		1	1
I've had quite a few IS from different cultural groups		1	1
I've had a fairly varied country background with my IS		1	1
Limited experience, final year student and a roster one		1	1
I've had quite a few IS		1	1
I've only had one IS		1	1
Knowing about support support services for IS		2	11
Varying reports re whether places supporting IS are any good		1	1
Agree re never been to the places we send students for support		1	1
I've never been to the places we send students for support		1	1
We've got places we send IS for support, but I don't know if they're any good		1	1
Issues would still go through the clinical coordinator, but helpful to know what support services exist		1	1
Explicit knowledge about available support services for IS would be helpful		1	1
Knowing what student support services are available at university would be helpful		1	1
Knowing which Private practitioners are dealing with IS would be helpful		1	1
I don't have access to info re students support services, as I'm offcampus		1	1
Knowing what support services are available for IS would be helpful		1	1
What strategies are used for students who are unintelligible or difficult to understand~		1	1
Access to training re working with IS		1	10
Even if IS workshops weren't run every year, information should be readily available to CEs		1	1
Training re working with IS should be available to everybody		1	1
IS Handouts (culture) should go in the handbook, so they available to all CEs		1	1
Got some useful handouts from the IS training I did		1	1
I've had some workshops re working with IS, but it would be good to be opened up to all CEs		1	1
Training re working with IS would be part of the uni's role to support CEs working with them		1	1
I haven't had any training re working with IS		1	1
CEs need training re working with IS		1	1
I've had workplace training re working with Aboriginal people and their culture		1	1
University needs to run workshops for CEs to discuss cultural issues		1	1
Support and debrief with other CEs		2	6
Asking other clinicians to listen		1	2
Asking others to listen to their talk (re assessment of communication)		1	1
Ask other CEs if they understood students		1	1
Problem solving and debriefing more important than usual because of the elements of difficulty with that IS		1	1
Problem solving and debriefing with CE sharing student placement		1	1
Chatting with local CEs from other disciplines re IS has been helpful		1	1
Good support to have another CE sharing student with me		1	1
Defining difference between IS and DS		1	6
Sense that difference between IS and DS are cultural, more than ESL		1	1
I think there is a difference between IS and DS, but I can't describe the exact cause of the differences		1	1
Is the difference just that they're from a different culture~		1	1
I can describe how they are different, but not what the underlying factor is		1	1
I have a sense that there is a difference bw IS and DS, but I can't put my finger on what it is		1	1
Well, what makes them different~		1	1
Lack of supports for DS with competency issues creates more complexity		1	5
We can recommend strategies for DS, but they've got even less help than IS (re CALD)		1	1
I can't say go and do that, go and do that (as DS don't qualify for as much support)		1	1
Extra step of referring to external services, as DS don't qualify for internal supports		1	1
It's an issue that the uni gives additional benefits to IS, but not to DS with similar issues		1	1
DS students failing don't qualify for the same help IS do		1	1
Knowing how to help		2	4
Knowing how to help IS is a big issue		1	1
The biggest issue is knowing how to help IS		1	1
What do we need to assess and help them~		1	1
Where do I get the resources to help her improve~ (re assessment)		1	1
IS problems on placement are challenging and complex		5	107
Cultural differences add complexity to teaching		4	40
Cultural differences make clinical education more complex		4	28
Cultural differences for international students can add another layer of complexity cf Australian students		1	1
Some will have additional complexity due to cultural issues, others not		1	1
Cultural things are an issues on placement		1	1
Cultural issues identified		1	1
Cultural issues for IS who almost failed placement		1	1
Agree that the issues re IS are cultural		1	1
Issues arising with students from Singapore have been predominantly cultural		1	1
I can see how cultural issues could impact, but they didn't on this placement		1	1
Need to be aware of cultural learning issues and try to work around and with them		1	1
It's really hard to work with IS on competency issues in a way that is culturally sensitive		1	1
If there's a competency issue, how do you approach that in a culturally sensitive way~		1	1
I'm judging students who feel culturally it's not common practice to initiate (learning) and clarify as being rude or incompetent		1	1
I'm saying to students who culturally have difficulty initiating learning, asking questions, clarifying that they demonstrate a poor attitude to learning (re misjudgement of competencies re culture)		1	1
Judging re poor attitude to learning because you don't come to me, ask questions, and you want me to direct you		1	1
I feel I'm judging IS on their culture, when we're talking about the challenges to competencies		1	1
You forget the cultural things (when making judgements re student behaviour)		1	1
We need to be sensitive to different cultures, but we don't want to be allowing behaviours to happen just because it's coming from a different area		1	1
Do we address these behaviours if in a certain culture that's the way it goes~		1	1
We make adjustments for students from different cultures		1	1
Students encountering different cultural norms about interaction with ppl might add an extra layer of complexity (cf with Aus student)		1	1
I took a couple of weeks to understand why the student was behaving that way		1	1
Didn't know how to deal with major cultural incidence involving personal hygeine and toilets		1	1
Cultural incident was so far out of left field that I had no idea		1	1
If we'd known it was an issue we could have managed it		1	1
Female, and from an unfamiliar culture		1	1
I didn't want to offend student wearing hijab in any way		1	1
There wasn't anything to worry about re my hijab student, but there could have been		1	1
I'd never ask an Australian student re a hijab		1	1
Feedback delivery affected by learning style and cultural approach		1	6
Passive approach raises questions about how feedback is solicited between us		1	1
Need to agree re what's comfortable for them and practical for the clinical situation		1	1
Feedback is an issue that needs close monitoring from the beginning		1	1
Feedback changes for each students whether they're IS or DS		1	1
They're not used to taking on board feedback, but doing it their own way too		1	1
How you question, take feedback and provide information		1	1
Assuming difficulties are cultural		1	4
If they're from an international background we thiink it must be a cultural issue		1	1
When I have local students not participating, I wonder why aren't they~		1	1
I know students from my country		1	1
Different reasons attributed to students (poor) peformance may or may not be valid		1	1
IS more work to talk them through cultural issues		1	1
They expect information to be given to them, which is hard (for me)		1	1
Competency issues		4	25
Competencies not assessed by COMPASS		2	10
Assessment of awareness of client's culture		1	6
Cultural awareness of clients could be used for any student, but might pick up IS issues re this (re competency assessment)		1	1
Assessing cultural awareness of clients wouldn't just target IS		1	1
Assessing cultural awareness of clients may pick up stuff re IS dealing with a range of cultural backgrounds in Australia		1	1
Assessing cultural awareness of clients covers mainstream clients and clients from other cultures		1	1
Nothing specific re cultural awareness of clients in competency assessment		1	1
Cultural awareness of your client could be included in the competency assessment		1	1
I feel like there's something missing from the assessment (re IS) that I can't conceptualise		1	1
Is the missing competency (re IS) a point for all students too~		1	1
It's concerning when COMPASS doesn't reflect some professional areas		1	1
Wanting individualised attention would be covered re COMPASS unit re understanding the role of clinical education		1	1
Student with significatn difficulties in developing competencies		1	1
She had significant difficulties achieving competencies		1	1
Students from Singapore have been most challenging for me		1	1
Some students from Singapore have been quite challenging		1	1
All IS I've had have developed their competency		1	1
Hosted a couple of borderline IS		1	1
A few things raised in her previous placements, but in her last placement, we needed to do something more globally		1	1
The other (non professionalism) areas were more difficult		1	1
I've had relatively more IS struggling cf DS		1	1
The higher proportion of IS having difficulties indicates that there is a difference between IS and DS		1	1
Not all IS are difficult, but there does seem to be a higher proportion		1	1
Difficulties with generic professional competencies are not isolated to IS, but seem to be issues proportionally more often than for DS		1	1
I don't know whether social or academic issues were the case		1	1
Academic issues compounding social issues		1	1
I think she was having academic issues		1	1
Difficult, challenging experience		4	21
Struggling IS was really tough		1	1
IS was amongst the most challenging of the many students I had over my time		1	1
IS was definitely the most challenging student I've had		1	1
Agree IS have additional level of challenges		1	1
Great complexity re speech pathology competency development, and IS also manage cultural and language differences, two or three extra layers of complexity		1	1
Working with students from different backgrounds is really hard		1	1
I mean it's just luck of the draw which students you get isn't it~		1	1
To get this experience over and done with (-ve)		1	1
How can we get to a minimal pass for her~		1	1
I don't know if it was because I was crap that we weren't able to get there (re student competency)		1	1
it was a a tricky placement		1	1
Negative IS placement was really quite stressful		1	1
I can't say it was the most positive thing		1	1
There are some stereotypes that do fit for some of the students		1	1
There are challenges re IS		1	1
One IS placement which wasn't the most positive I've had		1	1
this is going to sound extremely racist but let me say I'm not		1	1
Regret that I didn't pick up a situation where an Australian student was bullying an IS as early as I could have		1	1
I didn't pick up bullying between DS and IS because I didn't see it initially		1	1
We didn't delve into her problems that much		1	1
Our clinical styles didn't match		1	1
Negative client experiences with IS adds complexity for CE		3	18
Racial discrimination via clients		2	9
Racial discrimination from clients		1	1
Fortunately not very much racial discrimination from clients		1	1
I expected racial discrimination from elderly clients		1	1
Elderly clients may go back to post war memories		1	1
Discrimination didn't come from elderly clients at all		1	1
Racial discrimination came from young clients, in their twenties		1	1
Fascinating that racial discrimination came from young clients, not elderly		1	1
Student had a situation where her client didn't respect her because of her country of origin		1	1
Client was rude and dismissive of my student		1	1
IS problems result in concerns from classroom teachers		1	1
Negative opinion of the placement stakeholders about IS		1	1
Negative opinion of teachers and school about experience re IS vs DS		1	1
Negative opinion of stakeholders has been difficult to overcome		1	1
I haven't had issues re stakeholder dissatisfaction re IS		1	1
Problems resulting from IS need addressing on many levels (re classroom teachers concerned)		1	1
Clients querying service difficulties understanding IS		1	1
Resolved issues of clients querying re understanding IS		1	1
Make it good for clients working with IS.		1	1
Refusing support		1	3
IS did not accept offers of support via uni or CE to make her placement easier		1	1
Re offers of support, 'no, there's nothing you can do'		1	1
Set up learning goals so I can pass this (re refused other offers of support)		1	1
Complexity and adjustment adds to student learning demands		5	303
Adjusting to working in different systems, with people from different cultures		5	169
Adjusting to working with people from a different culture		4	78
Moving into a new culture assists IS cultural awareness		1	15
Placement in Singapore increased IS awareness of differences with culture and language (move back to Experience if not ok for strategies)		1	5
My student had a lot of insight into the cultural differences when she did her placement in Singapore		1	1
Doing a placement in Singapore was helpful for my student		1	1
Student was able to compare her placement in Singapore with placement in Australia		1	1
I think it helped my student to have done a placement in Singapore		1	1
Student who had completed a placement in Singapore was more aware of the language and cultural differences.		1	1
Students need credit for coming to a different country and culture		1	1
Students have to very quickly live in this culture		1	1
Students have to very quickly learn a whole lot of stuff		1	1
they're probably much more culturally aware than we are		1	1
Students are probably more culturally aware than us because they've moved into a different culture		1	1
Students have lived another culture (so they're culturally aware)		1	1
Students are not so aware of some of the inground things they've done since birth		1	1
Students aren't aware of the impact of their inground behaviours		1	1
If I went overseas there's behaviours I've done forever that would be different (to the culture I've travelled to)		1	1
If I went overseas I'd have no idea of my own behaviours		1	1
IS doing well on placement have adjusted culturally		2	14
Issues of being away from home and being outside of comfort zone or supports become more significant when students aren't flying easily in placement		1	1
I hadn't thought about issues of cultural adjustment being more present for students not flying in placement		1	1
Cultural issues are less of an issue when students are flying, and responding well in placement		1	1
Agree with observations about students doing well in placement having less issues with cultural adjustment		1	1
The students I had did well, so cultural issues were never raised as an issue		1	1
The students I had were very adept culturally		1	1
Many of the students have been fine culturally		1	1
For students who are fine culturally, you don't pay attention to it		1	1
IS student who had none of the typical cultural issues, despite coming from a similar location to other IS		1	1
Reflected about whether strong IS had assimilated better re our cultural expectations		1	1
Two IS at the same time, contrasting skills		1	1
If stronger IS cultural assimilation made it easier to teach her		1	1
IS that are doing fine clinically have fewer cultural issues		1	1
Student had been in Australia for four years, and had a good understanding of the cultural differences		1	1
Being able to adapt to different clients from different backgrounds		3	11
We need to be able to adapt to clients of different cultures		1	1
Agree re clinicians are different depending on clients needs and cultural background		1	1
We've learnt skills re adjusting according to te needs and cultural background of clients		1	1
IS can learn skills of having different hats on, different approaches for their clients		1	1
I work this way when I'm in Australia, this is what I do when I gohome		1	1
She's still got to assess difficult clients as part of our role		1	1
By the end of the placement, student really understood the client context		1	1
By the end of the placement, student knew what she was doing		1	1
Over time, IS settled, relaxed and had a better relationship with the children		1	1
Once the student relaxed, the relationship with children improved		1	1
The children did better once the student had relaxed		1	1
Value judgements of ppl from other cultural backgrounds		1	10
Discomfort working with Muslims		1	7
Many Muslim people in Community health, but I haven't had any students feeling uncomfortable		1	1
IS discomfort re Muslim women may be because my prac is in a lot of Muslim schools		1	1
Agree re IS not having more discomfort with Muslim women than DS		1	1
I haven't had experiences of IS experiencing greater levels of discomfort than DS re Muslim women		1	1
Discomfort re Muslim women takes a lot of discussion and modelling		1	1
Some IS uncomfortable with Muslim women		1	1
Students over dressing in a manner confronting to the Muslim population (instead of smart or casuals)		1	1
I didn't expect to encounter value judgements of other cultures		1	1
I can relate re IS making value judgements re CALD and other populations		1	1
Value judgements re CALD and impoverished populations can be quite strong amongst IS		1	1
Cultural understanding about families and communities		2	10
Working with children and parent relationships challenges all people regarding their beliefs and values		1	1
Lengthy conversations to unpack differences in ways of parenting and childhood		1	1
Needed to discuss parenting values without making judgement about the values that she was raised with culturally, and her interactions within her own family		1	1
Conversations about what we are supporting parents to do in our service brought up issues to think about in terms of student's family and upbringing		1	1
Cultural differences in parenting beliefs and expectations occur often		1	1
We often have to research about different cultural values and expectations related to parenting in our service		1	1
Some of our developmental expectations were different to the student's own cultural experiences		1	1
Cultural understanding of how families and communities work here		1	1
Understanding that someone's childre won't give up work and career to care for this person		1	1
No extended family or anyone at home to care for this person		1	1
Knowledge of client food choices and preferences		1	8
Differences between eating out and what is eaten in the average household represents very subtle cultural change		1	1
Eating out for breakfast, lunch or dinner is different to what is served in the average household		1	1
Can't talk about examples for breakfast, lunch or dinner re texture		1	1
Don't know what people eat for breakfast, lunch or dinner		1	1
Unusual or limited view of what Western food is		1	1
Examples of what a village person or a city person etc might know and relating that to textures (eg OS foods)		1	1
Difficult to work out what to say to people about different food textures		1	1
Food choices and food preferences (for patients)		1	1
Adjusting to communicate in a different culture		1	6
knowing which topics are comfortable to talk about or not comfortable to talk about		1	1
Understanding colloquial expressions		1	1
Communication can be tricky because culturally things are different		1	1
what questions are appropriate in particular cultures to be asking		1	1
Comfort asking personal or probing questions during case history taking		1	1
Students learn a whole new set of relational rules re working in the Western culture		1	1
Understanding the client's culture		1	4
Asian students have to figure out how to react once they understand their client's reaction		1	1
Understanding how and why their clients are reacting is a huge initial step for Asian students		1	1
Asian students don't really know the culture of their clients		1	1
Domestic students are embedded in the culture of the problems of their clients		1	1
Being able to adapt to different systems and values		4	57
Different school systems and ways of working with school children		3	23
IS have different experiences and beliefs re teaching children		2	14
Students with different ways and belief re teaching children (diffs)		1	1
Student experience of school was a strict form of pedagogy		1	1
Difficulties feeling comfortable in Australian school settings		1	1
IS are frank that they are not comfortable with different pedagogy (than their own)		1	1
Accustomed to a pedagogy where children are asked questions, and answer in a specific way		1	1
Difficult to move teachers towards scaffolding children for success when the speech students find that uncomfortable		1	1
versus a highly structured right~wrong approach		1	1
My eyes have been opened re understanding for students who haven't been through the Australian school system		1	1
IS agree to trial different approaches to working with children (cf what they know)		1	1
Background pedagogy of IS is a problem when we are scaffolding children to success in classrooms, rather than right or wrong response		1	1
Having IS unfamiliar with Australian pedagogy work with teachers in classrooms takes a lot of thinking and work		1	1
Scaffolding the child's response isn't comfortable or natural given IS pedagogical background		1	1
Strategies include discussion about pedagogy		1	1
Discussion about being directive vs allowing the children to learn through exploration		1	1
Students schooling system is so different to ours (re school based placements)		1	1
IS find it challenging to understand our schooling system		1	1
Our kids ask the teacher questions		1	1
Our kids don't sit there in single desks		1	1
Our kids aren't sitting down being really respectful		1	1
IS find our schooling quite shocking		1	1
Australian children don't tend to sit down, listen and behave		1	1
It must seem like they're on Mars when they see children in our school system		1	1
the students learning alongside the children in terms of that willingness to explore and have a go		1	1
Experience of disability		1	14
I've seen a fear reaction from IS working with children with disabilities		1	1
IS never see kids with disabilities because they're in different schools or at home		1	1
OS children with disabilities are streamed right from when they are little		1	1
IS come with their ideas of how children with disabilities are treated in their own countries, but it's different here		1	1
It can be emotional for IS at first to see children with disabilities		1	1
Confronting for some IS to see children with disabilities		1	1
Parents aren't ashamed of having children with disability		1	1
Kids with disability are out there in the community		1	1
IS find it amazing that kids with disability are at school		1	1
Kids with disability are hidden away		1	1
IS find disability challenging		1	1
In the paediatric disability setting, they're expected to look after the children		1	1
I think it can be challenging for IS to take on expectation to look after children with disability		1	1
When they make the shift re expectation to look after children with disabilities, they do quite well		1	1
Expectations of IS from English speaking countries		1	9
I assumed IS from English speaking countries would find it easier		1	1
It wasn't the case that IS from English speaking countries would find it easier		1	1
IS from English speaking countries still have other things to struggle with		1	1
It may have been more difficult for IS from English speaking backgrounds because they had assumed they would slot in comfortably		1	1
IS students from English speaking countries also contend with 'we didn't do it that way'		1	1
Re IS from English speaking countries 'they used to give us that, we didn't have to look for it'		1	1
Re IS from English speaking backgrounds 'that's not expected in my country'		1	1
IS students from English speaking countries assumed that things would fall in place for them because of their English language background		1	1
It wasn't the case that things fell into place for IS from English speaking backgrounds		1	1
Professional appearance (schema)		1	5
Needing to reframe thinking re what a professional looks like		1	1
Image of a professional wearing high heels and skirts, when you're going to sit on the floor		1	1
IS wanting to look appropriate for a professional setting, but inappropriately overdressing for the environment		1	1
Issues re overdressing for populations occur more frequently for IS than DS		1	1
Wearing high heels with populations that may find that confronting		1	1
Understanding the health system		1	4
Additional layers of complexity for IS on top of how do you act within a health service		1	1
How do you act within a health service that you don't know or understand		1	1
Health services have numerous subtleties		1	1
Noone has told IS re subtleties of health service, so they have no awareness		1	1
Social systems we use aren't always available in their home countries		1	1
There was greater learning required for them to understand all the social systems we use		1	1
Support for cultural adjustment		3	34
Talking through cultural differences (interpretation)		3	21
More informal one on one discussions with Asian students (re client's context)		1	1
Talking them through it (re the client's context)		1	1
Informal discussions often very broad (re client context)		1	1
We talk about different cultures and why someone reacts like this		1	1
Talked about how a client in a similar situation would react in her home country		1	1
Doing more talking about different cultures and what was going on from everybody's perspective		1	1
We talked about each client and how they reacted		1	1
Explaining things about our culture that IS are not familiar with		1	1
A lot of cultural things unstated so they need explaining		1	1
Talking through client's right to choose to accept services		1	1
Use more informal one on one without looking like I'm singling them out		1	1
Helping students to think (about what I was doing differently)		1	1
Observing me interacting and then talking about it with the student		1	1
Trying to unpack what I was doing differently or what I was doing		1	1
Asking for information (culturally) may be the same for local students~		1	1
Other students have needed me to give them the information (culturally)		1	1
I haven't found local students want me to give them information to the same extent as the international students		1	1
IS don't know nursery rhymes and songs etc culturally embedded		1	1
We spend a lot of time talking with all students re CALD due to population on placement		1	1
Need lots of discussion re CALD and impoverished population on placement with IS		1	1
Lots of discussion needed re IS value judgements re other CALD populations		1	1
Asking students to shift culturally		1	5
We encourage students to think of themselves as acting in a cross cultural situation		1	1
Ask students to assume a different way of operating and thinking within a different culture		1	1
Ask students to adjust to operating in a different culture		1	1
We've made cultural shift quite explicit to some students		1	1
Ask students to act as if it feels comfortable		1	1
IS should get some cross cultural preparation and training as part of their orientation		1	1
When I work in a foreign country and culture, I do orientation and preparation		1	1
Cultural orientation and preparation completed with students going to remote Aboriginal communities		1	1
Cultural preparation might include talking about and negotiating difference, what you might see, how to deal with it.		1	1
Preparation for students about differences they might find about Australian culture		1	1
Preparation to bring explicit information re asking questions		1	1
Cultural preparation is different from language competency		1	1
Cultural orientation could be really useful		1	1
IS manage added complexities and pressures		5	134
Complexities for IS that add to the task of learning		5	55
High stakes implications of failing placement		3	25
Shame of failing		2	5
Failure is a big shame		1	1
Shame on her whole family (re not passing)		1	1
If she failed, she'd be the first of her siblings to fail anything at uni		1	1
She wanted to pass because failing would be shameful on her family		1	1
Added pressures re going home having failed		1	1
IS life on the line more than the Australian kid living at home with their support network		1	1
The devestation that failing causes for IS		1	1
Devestation caused by failing is also cultural for IS		1	1
Genuine fear that IS from an Asian culture have re telling their parents they've failed		1	1
I can't go home and tell my parents Speech Pathology is not for me		1	1
Parents want me to be in a profession that ends in a job		1	1
I said you need to talk to your parents and explain to them what you've told me (re don't want to do Speech Pathology)		1	1
Tell your parents you don't like talking to people so this is not the job for you		1	1
It was the respect thing re not being able to tell parents (re not wanting to do SP)		1	1
IS felt like a rebellious teenager because she didn't want to do SP		1	1
To turn around perception that our daughter is going to university to be a professional is huge		1	1
IS failing is going to cost their parents thousands of dollars		1	1
How do IS go back and say they've failed when it's going to cost their parents thousands of dollars		1	1
Money implications of getting to third year and then finding out you've failed		1	1
Wasted time, effort, money and heart break of getting to third year and failing is horrible		1	1
Often that pressure to pass		1	1
Much more pressure on her to pass		1	1
She was going back home (re pressure to pass)		1	1
Everyone has a pressure to pass, but for international students they have added pressure		1	1
Pressure on her to pass		1	1
Paying a lot of money to be here		5	12
Sometimes IS want individualised attention as they are paying a lot of money		1	1
Many IS are masters student paying a lot to do the course		1	1
They are paying a lot of money for what they're getting		1	1
Keen to do their best because of financial investment and moving countries		1	1
The put in 100 percent time and effort (due to financial commitment and distance)		1	1
It costs IS a lot of money to live here		1	1
Parents must be paying for IS to be in another country and accommodation		1	1
More complex for some students due to financial pressure to succeed		1	1
More complex for some students as they're being paid for		1	1
Added pressures re money and the cost of the degree		1	1
High level of anxiety entering into clinic due to government paying fees		1	1
Pressure built up for her regarding parent's financial investment		1	1
Added pressures for IS		3	6
IS had more pressure on her than DS have		1	1
knowing they have to do well for their family		1	1
More complex for some students due to saving face		1	1
International students do have added pressures		1	1
Receptive nature of IS is partly because they've got all those pressures		1	1
She was uneasy about her placement, the course, her career direction		1	1
Clinic on top of coping with settling in		1	1
Multifaceted issues that IS manage whilst studying		1	1
Where to source resources adds complexity		1	1
Layers of additional complexity for IS that DS know and understand as part of their everyday living		1	1
IS struggle with these additional layers of complexity		1	1
All IS students have issues with additional complexities regardless of country of origin		1	1
Agree that IS are managing additional complexity		1	1
Extra layer of complexity for IS cf with DS		1	1
IS managing additional complexity on top of all the things that are already complex enough for DS		1	1
Cultural and language differences all add many layers of complexity to the task of learning		1	1
There's lots of stuff IS have to get used to and work through initially		1	1
Cultural confrontation of their social and moral sense of self		1	1
Expecting to return home to practice		3	46
Different workload expectations at home compared with here		1	12
Work level expected of IS on placement in their home country was outrageous		1	1
Professional competency issue where IS goal was to manage unreasonable workload (too much)		1	1
I don't expect any student to manage unrealistic, unreasonable workloads		1	1
I understand limited resources in IS home countries (re workload expectations)		1	1
Need to think of the long term (re workload expectations)		1	1
I understand the reality of workload expectations in IS home countries		1	1
IS is telling the absolute truth re workload expectations in her home country		1	1
I'm not going to aim for competency re outrageous, unreasonable workload expectations		1	1
IS in a difficult position re competency expectations for Australia versus her home system (re workload)		1	1
Tension re workload expectations in Australia versus IS home country was a struggle for us both		1	1
I felt for her re workload expectations, but I wasn't compromising		1	1
Confronting to deem student competent to do a job in Australia, where expectations are unreasonable in her home country		1	1
Using placement to practice home expectations		1	8
Students felt she should be approximating the same expectations as she felt her employment at home would expect		1	1
Student felt she should work the same way and with the same caseload as she anticipated on her return home		1	1
The caseload she was anticipating on her return home was not appropriate for a new graduate		1	1
Our expectations of a new graduate caseload here were different to her expectations for home		1	1
We were going to work towards our expectations, not the expectations of caseload she anticipated at home		1	1
We weren't going to increase her caseload inappropriately beyond her abilities		1	1
We weren't going to increase her caseload for the sake of her potential employment scenario at home		1	1
Simillar thoughts to you re expectations of home caseload or workload		1	1
Goals related to returning home		1	8
Matching goals re specific roles to placement goals		1	4
Ask students questions like returning to specific roles when working out initial learning goals at the beginning of the plaement		1	1
Information about IS returning to specific roles helpful because I try to set up specific experiences for them related to gaps in their portfolio		1	1
Knowing that IS are returning to a specific role will help me understand some of their goals, and tailor experiences for them		1	1
Helpful to know if students have a position they will return to prior to them starting their prac		1	1
My experience of GEMs and UG are equally goal directed		1	1
Goal directedness sometimes negative for IS, as their focus on returning to a particular job means less engaged re other populations		1	1
IS will get through their pracs because they are focussed and goal directed		1	1
IS set goals differently to make each placement helpful (re returning to specific role)		1	1
Expectations about work at home		1	6
she certainly had fairly clear insight as to what was going to be expected with certain positions.		1	1
She knew what sort of position she could be going into at home		1	1
Student had raised expectations of what her employment at home would be like		1	1
Student knew she might return home to be the sole practitioner		1	1
Student may have had to return home to practice at a different level of independence than required here		1	1
Student initially expected to return home and work		1	1
Impact of having a specific SP role on placement engagement		1	6
IS returning to work in adult role, building skills working with interpreters in paediatric placements		1	1
IS returning to specific roles have used whatever might be useful for them in my placement (disputes comment re IS not exploring alternative settings)		1	1
Students returning to a specific role in their country are less open to exploring other clinical settings		1	1
DS open to exploring different clinical settings as they are aware that may need to take any position when they graduate		1	1
Lack of interest in pracs unrelated to their future job affects the prac tremendously		1	1
If they've got a future job, IS may not be as open minded re other prac populations		1	1
As student settled here, she was thinking she didn't want to return home to work		1	1
Not returning home to work added emotional complexity for her family		1	1
She may have had a placement at home and had a fairly high demand placed on her then		1	1
Student going back to her country and bonded for three years		1	1
Some students are bonded and being paid for by their government		1	1
Student's biggest concern was how to translate (skills) back home		1	1
Living away from home and support		5	33
Complexity of travelling to placement		1	7
even finding their way around		1	1
Students who thought they could catch a train to the clinic, but the train station is kilometers away		1	1
They couldn't find a taxi, and didn't know directions		1	1
Students arrived at lunch time because travelling was complex		1	1
Students thought they could hop on and off a train to clinic		1	1
At home IS can just jump on a train		1	1
Things like getting around and knowing where places are add complexity		1	1
Living away from home		2	6
IS often have issues finding accommodation and doing extra work to pay the rent (but not always IS)		1	1
I feel for the students who have to put in the extra effort re not having mum to make lunch		1	1
Stresses of cooking, cleaning, finding time to prepare, manage important life things		1	1
Extremely difficult for speech pathology students not living at home		1	1
Admire students who have to juggle managing life with study		1	1
IS are here away from family and friends		1	1
DS often living at home being well supported		1	1
She was having family or home sickness issues		1	1
You don't usually call home all the time		1	1
She was making phone calls home OS during the day		1	1
she was quite homesick		1	1
IS having issues being away from home		1	1
They manage the usual everyday administration, housekeeping and finances		1	1
They're potentially away from their secure base at home to help them regulate all of that		1	1
Some Australian students are living away from home and supports or working		1	1
Students who have had depression for several months		1	1
Student hasn't been able to tell anybody about her depression		1	1
This is the first occasion she could tell anybody about her depression		1	1
Students who have been desperately lonely		1	1
missing their family		1	1
I don't whethershe had issues with homesickness, accommodation		1	1
Don't know where things are, where to buy things, how much to pay, what to eat and drink		1	1
Depends where they're from but IS are young and they're used to being the one looked after (but affects DS too)		1	1
IS in another country by themselves (re exemplary student)		1	1
IS know they can do this in another country (re exemplary IS)		1	1
they've moved countries		1	1
Conceptions of international students as learners		5	611
Attitudes, behaviours, values and expectations as learners		5	327
Respect and authority relationships		5	110
Cultural issues regarding authority		4	48
Working with teachers		1	10
Students tended to be anxious about talking to teachers because they were still the teacher		1	1
Not all students had a higher level of anxiety about addressing teachers than domestic students		1	1
All students find having to talk to adults like teachers and parents challenging		1	1
Agree that all students find talking to adults challenging		1	1
One student very anxious about talking to teachers		1	1
Students needed lots of pushing to talk to teachers		1	1
I had duty of care issues about my international student talking with teachers		1	1
For some students from a particular country, it's hard to work against the teacher-student relationship		1	1
Exchanging information with the teaching maybe wouldn't happen in their own cultures		1	1
Exchange of information with the teacher may be dependent on the personality of the student		1	1
If I suggest something, there's many ways they could do it (re adjustment)		1	1
English tutor was God in that instance (the expert)		1	1
I had to pull power to have the student listen to me (instead of the tutor)		1	1
She didn't want to look stupid (re query)		1	1
She wanted to respond correctly (re idiom)		1	1
their own perception of their authority within a situation		1	1
Authority figure wanting to ensure their child improved more than the other students'		1	1
Issue of relating to elders		1	1
Shift in the questions they are allowed to ask elders		1	1
Cultural things around clients being older than students		1	1
Shift in what constitutes non personal and too personal information (re questioning elders)		1	1
With eye contact, it's respectful not to look at the person in the face		1	1
Student tended to adopt an immature persona when talking with older people		1	1
Unsure if students' tendency to adopt an immature persona when talking with older people was personality based or cultural		1	1
Talked about adopting immature persona with older adults with student		1	1
Student talking to older people with immature persona didn't talk that way normally		1	1
Addressed student's tendency to adopt an immature persona with older people easily and successfully		1	1
The older the person, the greater the respect, so you don't look at them		1	1
Respectful thing re eye contact when they talk to you		1	1
Interesting to see IS haing a genuine issue with speaking with authority to an older lady		1	1
I knew intellectually that different cultures had different ways of speaking to elders, but interesting to see it		1	1
Took IS time to understand that she needed to assume the clinician role, not the child role in talking with the parent		1	1
IS wouldn't assume to tell parent what to do, as IS is just a child		1	1
IS difficulty assuming educative role with parent as in her culture, the parent is superior due to age and being a mother		1	1
I told IS it is our role to tell parents what to do		1	1
Canadian student from Asian background upset re not her role to tell parents what to do		1	1
I couldn't figure out why a Canadian student from an Asian background was having difficulties speaking to the mother of an autistic client		1	1
Assuming the power role in instructing adults in very foreign to IS		1	1
No working out between therapist and client what might happen (in their culture)		1	1
There's no 'what does the client want to do' (in their culture)		1	1
They don't understand the client centred approach (in their culture)		1	1
What therapist says is absolutely so (in their culture)		1	1
The therapist is absolutely definite (in student's culture)		1	1
Student said in their culture the person doesn't question the therapist		1	1
Communicate very clearly with me or clients they know well (but not with ppl perceived important)		1	1
They don't expect to be questioned		1	1
In their culture, they're the expert, they have to be able to do it		1	1
Verbal communication with hospital hierarchy eg doctors or other perceived senior people		1	1
Respect for authority		4	42
Authority and respect relationships		4	34
You're the expert		1	1
I was lucky, my IS sought help (others don't)		1	1
You're the expert; I'll take on everything you say		1	1
If I tell IS to hand in work tomorrow, I'll do it, hand it in, and I won't complain about it		1	1
IS treat CEs like they are the knowledgeable one		1	1
They'll just accept if you want me to do this, they will do it		1	1
it's that cultural thing of we can't ask for clarification. The teacher has told us so we will just go and do it.		1	1
IS resisted changing English tutor recommendations		1	1
I grade the student, not the English tutor		1	1
Really strong resistance to not complying with English tutor recommendations		1	1
IS need permission to dialogue about feedback (with CE)		1	1
They have to get used to being able to negotiate with me		1	1
They have to get used to being able to come up with their own ideas		1	1
They're not used to being allowed to input		1	1
I'm the one with the power		1	1
I'm right, so they'll do exactly what I say		1	1
They tell you you're right not matter what they do		1	1
IS have to get used to their relationship with us intially		1	1
It can be challenging to negotiate boundaries of what's acceptable and expected		1	1
Need to negotiate your relationship with the student		1	1
Where they stand with authority figures		1	1
Communication with different people affects written reports too (authority figures)		1	1
IS reponded with 'yes' when asked 'does this make sense`'		1	1
IS wanted to make sure her thoughts were compatible with mine		1	1
her opinion was always the secondary opinion		1	1
My acknowledgement of the (cultural) power differences associated with being the teacher		1	1
Felt like IS had to be right		1	1
She wanted to make sure I thought the same before she would say anything		1	1
Checking that I would have gone in the same direction, or the appropriate methodology		1	1
Many students want to suss you out, but it felt more than that for IS (re needing to check correctness)		1	1
she really wanted to make sure it was right before she put it on paper		1	1
Agree that IS respond with 'yes' to 'do you understand~'		1	1
Observation told me she didn't understand (even though she said she did)		1	1
I don't know if responding 'yes' to 'do you understand' is international or cultural etc		1	1
IS are respectful		1	5
IS interact with the client in a more respectful manner		1	1
IS generally very respectful		1	1
DS have a different attitude re respect, doing as I have asked		1	1
Sense of respect for CEs is positive		1	1
Attitude difference between IS and DS (+ve respectful)		1	1
IS teach me about respectful interactions		1	3
IS have taught me that sense of taking our respectful role for granted		1	1
We assume the power role in instructing adult clients re how to talk		1	1
IS have helped unteach my innate power behaviours re instructing adult clients		1	1
Authority in assessment		3	20
Student participation in assessment		1	7
No experience of IS being compliant during assessment		1	1
I feel I'm obliged to have student explore points more deeply in assessment, as it's more beneficial for them than being compliant		1	1
an unwillingness to actually argue a point or to explore a point further (re assessment)		1	1
Compliance in assessment has been cultural respect		1	1
I've said to the students that they don't feel comfortable agreeing with me (re assessment)		1	1
Students who agree, nod and look compliant during the assessment		1	1
Agree assessment process is the same for IS and DS		1	1
I could have told my students they were here (re assessment) and they would have accepted this		1	1
I was conscious of encouraging them to dispute me (during assessment)		1	1
I was consciously asking them to feel free to tell me they didn't agree with me (during assessment)		1	1
Students didn't dispute me initially, but did once I asked (re assessment)		1	1
The were more comfortable to dispute me in the end (re assessment)		1	1
You do get them sitting there agreeing with your assessment		1	1
Not all agree with everything in your assessment		1	1
I'm the one with the power (re assessment)		1	1
The ticking of the box (re assessment)		1	1
Not me going I think you're here (re assessment discussion)		1	1
I've had students from other cultural groups who have been quite up front during assessment		1	1
All students are just as scared of being assessed		1	1
All students hate being judged, just like we all do		1	1
Initiation and asking questions		4	83
Confidence and assertiveness		4	42
IS don't have the confidence because of cultural aspects		1	1
Lack confidence when clients question them		1	1
Asian students don't lack confidence due to poor academic skills		1	1
Students from Asian cultures lack confidence in the clinical setting		1	1
Talking them through becoming more assertive		1	1
It's not 'Shall we' (re assertive language with children)		1	1
Having an opinion was a big thing		1	1
Talking at a multidisciplinary team meeting was a big thing		1	1
Talking at MD team meetings was a goal that we set for her		1	1
Being confident to put your views across to other professionals		1	1
Putting things so children do what's been suggested		1	1
IS are quite good when you ensure they do input		1	1
You need to have an element of crazy about you to be able to play with kids		1	1
It was difficult to draw out crazy behaviours to engage with children		1	1
Is there anything in the assessment re initiation~		1	1
A student who comes to me, presents a hypothesis and seeks clarification meets descriptors re initiating learning		1	1
Students coming to me with learning, clarifications have a good attitude to learning		1	1
Students initiating, reflecting have a good attitude to learning		1	1
It's hard for them because we're expecting them to look for information themselves		1	1
IS need to drive to action, sort out and develop competencies, rather than waiting to see what I would do		1	1
Sitting back, even with clients, would be an issue in all placements		1	1
There's the potential to miss out on learning experiences when students contribute less		1	1
Would a PO1 wait at the door of every patient~ (re addressing cultural behaviours)		1	1
Don't want to be allowing behaviours like poor initiation just because they're cultural		1	1
Initiation an issue for many Gen Y students as well as IS		1	1
IS close to failing placement who was very timid		1	1
Outgoing IS with great interpersonal skills one of the strongest students I've had		1	1
She wouldn't initiate if she could get out of it		1	1
Lots of time wasted on placement waiting at the door		1	1
Agree that IS tend to put themselves into the background more than DS		1	1
I would have her waiting at the door and not even knocking		1	1
Often didn't know IS was there, or how long she was waiting (re initiation)		1	1
it's just that ability to sort of initiate to say 'oh hello, I'm here		1	1
she didn't initiate unless we spoke to her		1	1
she wasn't spoken to unless someone spoke to her		1	1
Not giving her own thoughts		1	1
Waiting to be told or waiting to be asked		1	1
There are students who don't interact as much, and sit at their desk with their head down		1	1
they can be a lot more passive		1	1
IS are less likely to speak up		1	1
When they're not interacting you need to talk to them about asking questions and contributing		1	1
It's more challenging when you have students who don't contribute		1	1
Asking questions		4	25
Need to be encouraged to ask questions		1	1
It's not part of their culture to ask questions or query		1	1
Asking questions depends on the student's cultural background		1	1
Students are less likely to ask questions, give opinions		1	1
Asking questions or contributing may be something that you're not comfortable with		1	1
Tended not to ask questions		1	1
Had to encourage them to ask questions		1	1
It's hard for them because we're expecting them to ask questions		1	1
In a group of four, one student who doesn't ask questions stands out even more		1	1
Some of our students are not from a culture where they question things		1	1
Our culture expects us to question things		1	1
Asking questions (of CE) is hard		1	1
I think she found it difficult to ask questions		1	1
'Is there any other questions~' 'oh no'		1	1
IS won't ask for more explanations or question		1	1
They're taught not to question someone above them		1	1
You say why didn't you come and talk to me~ Why didn't you ask me~		1	1
IS can't come and ask questions		1	1
Cultural behaviours like not asking questions are challenging because we're used to students questioning everything		1	1
Students beat down our door, asking for ten explanations re why we have to do this (cf IS no questioning)		1	1
Coming forward, asking questions, seeking supports or clarifications are valued re generic competencies re initiating and attitudes to learning		1	1
IS don't ask for help re seeking information		1	1
Sometimes IS ask for rationale re my decisions, but often they won't		1	1
IS often don't know why you wanted something done, resulting in them not giving you want you wanted		1	1
She did explain it and it's my problem I didn't understand (IS re not asking questions)		1	1
Participation in assessment		2	16
You have to work harder to have an interactive assessment process		1	1
Students have taken a more passive role in assessment		1	1
Less two way interaction when assessing students		1	1
Students have been more passive in receiving feedback in assessment		1	1
Students haven't taken an active role in assessment discussions around when I've felt they were performing		1	1
I agree re students taking a more passive role in their assessment		1	1
The interaction and conversation around my observations during assessment has been less		1	1
You need to encourage international students to actively engage in the conversation about their assessment		1	1
You get some local students who need encouragement to participate actively in their assessment too		1	1
But there's a greater tendency for international students to need encouragement to actively participate in conversation re assessment		1	1
Sit and be passive during assessment		1	1
Trying to get them to contribute to assessment discussion		1	1
Passive approach to assessment has not been isolated to international students, but has been my experience of working with international students		1	1
make it a discussion		1	1
Particular cultural groups tend to find participating in assessment more difficult		1	1
All students grizzle about having to be part of the assessment		1	1
Working with others		4	55
Working in a team		4	29
Group work		3	19
Including IS in group discussions		2	8
Try to include IS in sharing and group discussion		1	1
If they're not participating in group discussion, prompt for opinion		1	1
You'd try to include any student in group discussions if they're not participating		1	1
Trying to include students in group discussion is something I do more for IS		1	1
Encourage IS to participate in group discussions more often		1	1
IS need to be part of group discussions without being singled out		1	1
In group discussions, students help each other and talk about caseload, rationalle		1	1
Group conversation, unpacking what's going on, commenting, observing and questioning are all important parts of a clinical process		1	1
In my current group of students, an international student is contributing well, but a domestic student is not		1	1
Group dynamics generally can be hard		1	1
Group scenario is almost an extension of the lecture situation		1	1
Reluctance to participate in groups has requird a lot of talking about my expectations		1	1
Reluctance to participate in groups is about not feeling comfortable		1	1
Reluctance to participate in groups is more around needing to sit and listen		1	1
Reluctance to participate in group or ask questions isn't cultural		1	1
I find that in group learning contexts there's often a reluctance to actively participate and ask questions		1	1
In a group situation, IS reflections get lost		1	1
Sometimes you get groups that click, and others that don't work as well together		1	1
Students wit poor syntax don't contribute equally to session planning as a group		1	1
Working in a team		4	10
IS add to the team		2	5
A student from different cultural background added to the depth of our team		1	1
The staff enjoy having people from different cultures there		1	1
In my setting, White Anglo Australians are in the minority across staff and patients		1	1
IS fit in because white Anglo Australians are the minority		1	1
You wouldn't be able to pick IS from patients or staff in my setting (re whilte ppl minority)		1	1
Issues re not wanting to be part of a team are tricky		1	1
Equal contribution to a team doesn't always happen		1	1
For pracs with between three and six students, teamwork is essential		1	1
Issues with teamwork aren't well reflected in COMPASS		1	1
Being part of the team is an IS issue affecting me		1	1
Issues of pairing IS and DS		3	10
I've got better at ensuring IS get to do their part when working with DS (re DS dominating)		1	1
I'll get IS and DS to take turns from the start		1	1
If they don't take turns, DS can tend to dominate the IS		1	1
We worked together collaboratively, rather than me dictating what they should be doing		1	1
Issue with paired students when one is IS and one is DS		1	1
DS student (paired with IS) feel judged when parents do understand IS or don't know what they're doing		1	1
DS (paired with IS) has to compensate for them		1	1
DS (paired with IS) feel the workload is inequitable		1	1
DS proof read IS session plans as they don't want to send them to CE with errors (re pair)		1	1
Specific issues with pairing DS and IS		1	1
Communication support from peers		2	10
Peers who are not from a similar background are helpful for IS		1	1
Asking IS to be a part of a group or supervision with peers (not from the same background as themselves)		1	1
IS accessing peer who's a good role model		1	1
IS accessing a peer to give some feedback on a report		1	1
IS accessing peers who are not familiar with them		1	1
Entire group of local students supported international student re communication of words and sounds		1	1
Students helping each other with pronunciation is a strategy that has most come from the group		1	1
Enthusiastic IS who requested other students help her with pronunciation		1	1
The group supported helping IS with her pronunciation		1	1
Group support to help students with pronunciation is fantastic		1	1
IS vs DS us and them		1	6
Agree re 'us and them' relationship between IS and DS UG		1	1
See less 'us and them' between mature aged UG IS and DS		1	1
Doing so much in two years, so there is less 'us and them' between GEM DS and IS		1	1
More diverse backgrounds in GEMs so less 'us and them' between IS and DS		1	1
Don't see 'us and them' between IS and DS as strongly with the GEMs		1	1
There can be an 'us and them' between UG IS and DS		1	1
Diligent, motivated learners		4	26
Attitude to learning associated with life experience		1	13
GEM IS present differently, greater life experience than UG IS		1	7
Life experience of IS and GEMs assists relational competencies		1	1
Maturity re life experience and attitude makes some competencies easier to develop (not just IS though)		1	1
GEM IS are different re maturity than UG IS		1	1
GEM IS are absolutely different re maturity than UG IS		1	1
Agree GEM IS are different re maturity than UG IS		1	1
The GEMs miss out on input the UGs get because they are expected to take a more mature approach to learning		1	1
GEM IS are different to UG IS		1	1
IS often have other life skills		1	1
Other life experiences and moving to study		1	1
You can pick the school leaver vs students who have had other life experiences		1	1
Students with life experience bring different perceptons of themselves as students		1	1
Differences in attitudes as a learner with life experience		1	1
Different attitudes to learning, associated with life experiences also for DS		1	1
Students were very diligent		1	1
really hard workers		1	1
very diligent		1	1
You know what they've been asked to do has been done		1	1
IS have the time and energy to focus on prac requirements		1	1
IS can focus wholly on prac, as they haven't got as many demands as DS		1	1
IS, particularly MSP, exceptionally motivated		1	1
they tend to work pretty hard		1	1
They are often highly motivated		1	1
It's positive to know IS want to be here, doing their best		1	1
It's a nice change to see students who want to do the best they can		1	1
Positive attitude to work requirements may be lack of family and friends to distract IS		1	1
IS exemplary students because they're motivated to come from another country		1	1
Values and ethical decision making		1	15
I've found ethical development of IS really interesting		1	1
Values and systems are different for IS (re ethics)		1	1
Concept of a good death challenges all students, but esp IS		1	1
Concept of sanctity of life is sometimes etched in stone for IS		1	1
IS confronted by embracing care and comfort at the end of life		1	1
Advocating for patients to not have futile treatments can be confronting		1	1
I've encountered different IS health professional students and graduates finding end of life care confronting		1	1
IS questioning how advocating for non treatment could be a reasonable option		1	1
IS angry that clients have decided not to accept your help, whatever you are offering		1	1
IS questioning why clients aren't going to improve themselves		1	1
With some cultures you always strive to improve yourself		1	1
For some cultures you always have to be the best		1	1
IS angry that clients don't want my help		1	1
DS struggle with clients not accepting services too (but to a lesser degree than IS)		1	1
Understanding that clients wouldn't always get that service at home makes it more difficult for IS to accept choice of non service		1	1
Expectations as learners		4	13
A lot of students find changed competency expectations disheartening		1	1
It was disheartening for IS to sit down write her learning goals together		1	1
Challenging for IS to be faced with reduced expectations re learning on placement (eg identified as strugling)		1	1
LC can be viewed as a negative barrier for DS too, but more for IS		1	1
For IS learning contract can be a barrier in itsefl, whereas LC shold be helping the student to pass		1	1
Issues progressing to learning contract can be very hard for some IS culturally		1	1
It's easier to discuss and shape issues if there isn't the potential to fail the placement		1	1
IS appalled to know they're not doing a good job		1	1
IS appalled to understand what it's going to mean for them to not be able to do a good job		1	1
Different cultural expectations of themselves		1	1
Students may have different cultural expectations about what they achieve academically		1	1
Expectations placed upon them in their own background		1	1
Learning style in relation to what they're used to in their own background		1	1
Competing with self and others		2	13
Student wanted the child to be the best in clinic		1	1
Discussion with student re 'this is not a competitive situation'		1	1
We need to talk about you competing with the other students		1	1
I realised the student saw the child's performance as a reflection on their performance		1	1
Understanding that the student's own behaviour shaped the clinic and the child's outcomes		1	1
If they're competing, they're not going to work as a team		1	1
There's a sense for IS that they are competing		1	1
Once you've established that there's no competition between students, everyone is on the same playing field		1	1
Once they are not competing, you can nurture them and bring them through		1	1
IS doing lots of research for group discussions may be about being the best or having to do well		1	1
Remind students that there's no competition between students		1	1
Remind students from the start that everyone has to reach Entry level, there's no competition		1	1
Issues re wanting individualised attention tricky		1	1
Understanding how to demonstrate competency		1	9
It was difficult that student didn't understand what she needed to demonstrate		1	1
Once IS understood that she needed to demonstrate competencies, we had issues about what it was thatI wanted shown		1	1
She was trying to do what she thought I'd aked and it just wasn't		1	1
I don't know if it was partly English language or cultural that we weren't able to get there (re understanding that she needed to demonstrate competency)		1	1
I had difficulty communicating to her exactly that I wanted her to show me		1	1
I was saying 'you need to show me that you can do this'		1	1
How to get IS to show you their competencies in a way that's culturally sensitive		1	1
In final placements, students need to be able to show they can do it independently		1	1
The idea of demonstrating clinical reasoning and what you know		1	1
Learning style		3	3
I'm less likely to think it's a different style of learning for international students		1	1
Student's learning style is an overriding aspect (important)		1	1
Learning style is sometimes very different from ours		1	1
Students are individuals		5	172
Students are individuals		5	71
Permission to have an individual style		3	29
Accepting different ways to do things		3	11
I've had to learn to be more accepting of different ways of doing things		1	1
Accepting different ways of doing things re IS and more male students		1	1
Not judging their different style as a competency thing		1	1
It's been good for me to become more accepting of different ways of doing things		1	1
I don't want to turn out clones of myself (re accepting different styles)		1	1
It's been good for me to learn that there are lots of ways of doing things		1	1
Calm myself down as there is more than one way to do it		1	1
I've had to make sure I'm accepting of different styles		1	1
You don't want to make a clone of yourself		1	1
Find out if there is a different way of doing it (SP)		1	1
We need to know if there are different ways of doing things (CE responsibility)		1	1
Doing things differently		1	5
IS not as dynamic as some of the other students might be		1	1
Asian students and male students can be less fluffy and creative with making sessions interesting		1	1
Very effective use of drill that the kids respond well too		1	1
It's alright, they don't have to do the fluffy stuff to be effective		1	1
The way they're doing therapy is getting results and engaging the kids (but not playing games)		1	1
It's taken a long time to prove that it will still work if they are themselves		1	1
I videod a student to prove to her that her style was working		1	1
Sense of unable to be me because I'm different and in a different culture		1	1
Their own style		1	1
It's taken a long time to get them through wanting to be like DS		1	1
you have to be like you, and make something work for you'		1	1
We're all individuals (permission to be)		1	1
Talking with them about being an individual, rather than a clone		1	1
Students who have been trying to copy the other (domestic) students		1	1
IS in a group of domestic students trying to mimic what the others are doing		1	1
IS failing at copying DS because it's not their style		1	1
IS in tears saying 'I can't be like them' (re DS)		1	1
A crucial issue for IS has been 'I'm not like (DS) so I'm not going to pass'		1	1
IS and DS have competency difficulties		3	8
Some of the challenges for international students aren't dissimilar to Australian students		1	1
Australian students have their own challenges		1	1
You see DS trying really hard and not quite getting there too		1	1
Whole gammit of skills with IS, as with DS		1	1
There's a danger in saying that international students are going to have difficulties in achieving competencies		1	1
There's a danger of lumping the competency issues of all international students together		1	1
All students have particular things they need to focus on		1	1
Hard to say they're worse re written reporting (re individual competency)		1	1
Issues are with (communication) skill level, not background		2	5
Issues are less about whether it's an IS		1	1
It's not their IS status that makes them stressful (it's speech and language skills on entry)		1	1
It's not the classification of IS or DS that defines students		1	1
It's about skill level not where their home is		1	1
Agree it's about skill level not background		1	1
Feedback is very individual		1	1
I personally haven't had a terrible number of students who have had those sorts of issues		1	1
Challenges haven't come up with every IS		1	1
Agree that challenges don't come up with every IS		1	1
Students are very different		1	1
No difference between IS and DS		1	1
Tendencies noted in Asian cultures may be generalisations and stereotypes		1	1
IS with excellent clinical skills (re exemplary IS)		1	1
International students have been very different and individual like all students are		1	1
You're dealing with an individual, regardless of whether issues are cultural or personal		1	1
You work with what and who students are (individuals)		1	1
Not every student fom a particular country adheres to the stereotypes of students from that country		1	1
Behaviours won't be the same for different IS, as they are different people		1	1
Students responded well to working collaboratively with me		1	1
No particular strategies for IS		1	1
Agreement that different people have different ways of understanding the world		1	1
Agree that students are individuals, be need to be aware of possible cultural issues		1	1
You can't pigeon hole students from different backgrounds		1	1
Consider students as individuals		1	1
Treat students as individuals, but be aware of issues that may be there		1	1
Competency development is individual		1	1
IS from different cultures present differently re competency		1	1
Different strengths and areas to improve		1	1
One student was keen for feedback and practice, another was more reluctant to acknowledge difficulties		1	1
International students are different people, responding to feedback individually		1	1
Competency development individual		1	1
Competency development depends on the student		1	1
Depends on the student (re whether there are issues)		1	1
Some IS organised and well planned, but some disorganised and lacking planning (re individual)		1	1
CALD DS can present similarly to IS		3	47
Can't distinguish IS from DS CALD		2	20
Don't see a difference between IS and DS at ground level		1	1
I was surprised to find out which students were IS and which were not		1	1
No idea which students are international or not		1	1
Our cohort are from such different backgrounds		1	1
Students I thought were IS were not		1	1
Half the students I thought were IS were not		1	1
Agree students I thought were IS were not		1	1
Thought some students were DS, and were actually IS		1	1
We have both had experiences where we had students we thought were IS, were actually DS		1	1
Or that DS students were CALD		1	1
Thought that DS were ESL, but actually English was their first language		1	1
I don't really see a difference between IS and DS		1	1
Student I thought was ESL turned out to be Australian		1	1
Make assumption that a student is IS, but they're DS		1	1
I've had same experience of mistaking DS for IS		1	1
Same experience re mistaking DS for IS		1	1
Sometimes difference between IS and CALD DS		1	1
Any differences between CALD DS and IS depend on lots of factors		1	1
Differences between DS CALD and IS depend on personality		1	1
Generalisation that all people living in Fairfield are Vietnamese		1	1
Student's background isn't apparent to CEs		2	10
DS offended if mistaken for IS		2	3
Some students are upset that I thought they weren't Australian		1	1
DS may be offended if assumption is made that they are IS		1	1
DS mistaken for IS would be very quick to correct me		1	1
Don't necessarily find out background information about students during placement		1	1
I haven't directly asked students about their background		1	1
Noone is identified as an international student (as part of student allocation process)		1	1
Students don't identify themselves to CEs as international		1	1
It's not obvious when I get an IS		1	1
Noone identifies IS prior to me accepting them		1	1
I find out they're IS through discussions once they've started the prac		1	1
CALD domestic students with cultural or language issues		1	4
Very culturally, strongly Greek student		1	1
Student born in Australia still speaking phrases that are ESL Greek from her family of origin		1	1
Greek domestic student had impact on sentence structure and grammar		1	1
Some Australian students need to check re pronunciation of words		1	1
Getting a good HSC mark doesn't mean you're competent enough to come here		1	1
You can get lots of tutors to assist re HSC		1	1
Smart students can rote learn for the HSC, but it doesn't give clinical skills		1	1
You practice and practice for HSC for eighteen months		1	1
DS from Vietnamese background has sat HSC, but it's not the same skills (as clinic)		1	1
How can DS speaking Vietnamese in all situations be competent in English~		1	1
Student born in Australia goes home to a Vietnamese speaking family and speaks Vietnamese in her part time job		1	1
Student born and schooled in Australia speaks Vietnamese to all her friends at lunchtime (at school)		1	1
Why is a student who speaks Vietnamese at home and doesn't have English skills to talk to people in her part time job doing Speech Pathology~		1	1
DS with residency in Australia, who English skills were really bad		1	1
I thought a couple of students were IS because their speech was so bad (they were DS)		1	1
We've got DS ESL students who are bigger problems than IS		1	1
CALD DS are either exactly like the IS or they're really great		1	1
Same processes for all students		5	45
No difference assessing IS and DS		5	15
Assessment process is the same for all students, as issues previously identified		2	8
Same assessment process for IS and DS, as issues already discussed prior		1	1
Any issues will already have come up in discussion prior to the assessment		1	1
Same assessment process for IS and DS		1	1
Assessment for IS tends to be the same as for DS		1	1
When you're assessing, you have to look at everyone equally		1	1
IS vs DS shouldn't change your judgement		1	1
Altruistically, you try and make everyone equal for the assessment		1	1
Half the time, you don't know who's IS and who's DS (re assessment)		1	1
I haven't found any difference in going though the assessment with international students cf local		1	1
I haven't found any difference between them in doing the assessment		1	1
I don't feel I do anything differently (re assessment)		1	1
In my limited experience, I don't feel being IS influences placement assessment		1	1
No difference in the way I conduct feedback fro struggling students who are IS or DS		1	1
The way we treat IS isn't necessarily different to DS		1	1
IS journey through placement is similar to DS		1	1
Assessing against competency standards		3	14
COMPASS provides a structured framework for discussion		2	6
Each element of COMPASS is clearly defined, so you can talk with students about each one		1	1
The assessment has become quite structured (infers appeals to international students too		1	1
COMPASS gives us so much to talk about (with students)		1	1
Compared to previous tools, COMPASS gives us something to talk about		1	1
COMPASS goes into detail that allows you to talk about things that you couldn't do previously		1	1
I think students accept that the assessment is part of what we do		1	1
IS or DS doesn't come into play if you assess against competency standards		1	1
competency standards state they need to be at this level		1	1
Assessing against standards means you don't need to account for cultural considerations		1	1
You don't need to consider IS re assessing against the competency standards		1	1
We may think about cultural issues in assessing (but we don't need to against the standards - re reducing guilt)		1	1
We don't have to feel that we're making a personal judgement because we have COMPASS		1	1
There aren't areas of competency not assessed by COMPASS that re important for international students		1	1
COMPASS doesnt miss any competencies for international students		1	1
Assessment of any student with competency issues is difficult		2	10
Assessing IS no more stressful than DS for me as I don't know they're IS		1	1
It's stressful assessing any student with language competency skills that aren't good enough to be a SP		1	1
Stressful assessing students with competency issues whether they are international or not		1	1
Students with inadequate speech and language skills are stressful to assess, not IS		1	1
Assessment is hard with any student needing learning contract, whether IS or DS		1	1
Much more difficult to assess students who are borderline		1	1
I've failed DS as well		1	1
I get to assessment and I'm looking for evidence		1	1
If assessment could go either way, I'll have a chat to the student (to better inform my thinking)		1	1
If assessment outcome is unclear, I'll engage student in conversation (re further evidence)		1	1
When you identify a problem, you suddenly need to do this (something)		1	1
When you identify a problem, students become something more		1	1
Agree students become different when you identify a problem		1	1
If I don't see a problem, they're just another student		1	1
Students become different when you identify a problem (I don't feel this was specifically in reference to IS, but re previous statement re language skills)		1	1
My placement is at Intermediate level, students are often using COMPASS for the first time, they're all on a par		1	1
IS are either very good or very poor		1	6
They're often poles apart (from each other)		1	1
IS are either very good students or a complete disaster		1	1
In my experience they are very good, or very poor		1	1
Agree that IS are often either v good or v poor		1	1
I feel IS can be either very good or very poor is because some of my exemplary IS have been Canadian		1	1
IS are rarely mediocre or average students		1	1
There aren't competencies IS find easier than DS		1	3
I don't think there are competencies IS find less challenging than DS		1	1
All students find things equally hard because they're all new skills		1	1
You don't find things easier just because you come from a different culture		1	1
General professional skills		5	112
Translating academic skills to practice		4	55
Flexible decision making and analysis		3	25
Analytical, scientific thinking		3	9
Adjust to operating in the scientific culture		1	1
Seeing difficulties with logical, stepwise thinking in the classroom		1	1
Agreement re hierarchichal, circular thinking challenging		1	1
Difficulties with hierarchical logical stepwise thought processes re scientific thinking		1	1
They're not used to analysing and thinking for themselves		1	1
You've got to interpret assessment, make inferences, draw conclusions		1	1
I'm generalising rote learned applications again as easier for IS		1	1
Not just doing an assessment		1	1
Formal assessment, where you can follow the rules, is easier		1	1
Flexible approach to planning and enacting plans		1	6
The flexibility goes when the interaction and processing requirements are faster		1	1
They flail when their flexibility goes under pressure		1	1
Lack of flexibility is the reason that they can't deviate off the plan		1	1
I think I notice flexibility the most		1	1
Knowing you can deviate off your plan (tricky)		1	1
IS have plan approved by their CE that they feel they must stick to		1	1
Issues are when IS need to think and interpret on the spot (on line reasoning)		1	1
Communication breakdowns start to come through when IS are required to interpret on the spot		1	1
IS don't have the skills to be able to reason on the spot re what this means beyond what the text has told me		1	1
COMPASS areas of clinical reasonsing and associated areas can be difficult if IS have difficulty applying and integrating their knowledge		1	1
Quick reasoning in a room also comes into interpretation and analysis		1	1
That quick reasoning in a room really impacts on how they look professionally		1	1
IS needing specific tutoring re clinical reasoning		1	1
It can be tricky to get to the reasoning		1	1
Clinical reasoning issues underpinning the issues we had		1	1
Very strong clinical reasoning		1	1
Academic skills and knowledge		3	24
Seeking and researching information		2	8
A lot of IS are good with reading, interpreting and knowing the theory		1	1
IS find seeking knowledge and information, EBP easier		1	1
My IS have found it easier to do lit search, find info and evidence to support what they're doing		1	1
Don't know if diffs with English contribute to them finding it easier to go and seek information, evidence		1	1
Easier to seek information because its written in print		1	1
I find IS come up with info that is more extensive than DS		1	1
IS MSP are not better researchers than DS MSP as they're all exemplary students		1	1
IS are doing what they can re their other challenges by researching and coming in with information		1	1
IS tend to look things up and come back in with them		1	1
Strong on the knowledge		1	1
She could answer questions in a tute		1	1
She could read the text book, and come back and spill the lecture notes back to me		1	1
When directed, IS good at looking at theory and research and relaying that back to me		1	1
Engagement with research on placement adds evidence re good academic skills		1	1
Research activities on placement fulfils their desire to know academic stuff		1	1
When students asked to research information for group discussion, IS often come back with the full research completed		1	1
We've made sweeping statements re no issues with academic competency		1	1
It's not the academic competency		1	1
I've always had bright students with strong clinical knowledge		1	1
It's a great generalisation that IS are strong on theory (but in support of this)		1	1
They are very strong on the theory		1	1
Asian students tend to have good academic skills		1	1
Professional development up from the start		1	1
Lifelong learning competencies up from the start		1	1
Applying academic knowledge to real people		2	5
Applying skills to real people with real problems is challenging for domestic students		1	1
Asian students find it challenging to apply their academic skills to real people with real problems		1	1
Issue with translating the academic competencies into practice		1	1
Translating academic skills to practice is the issue		1	1
Tying academic information with real life clinical was more difficult		1	1
Not asking for rationale fits in with rote learning, where sometimes it's difficult for IS to apply or integrate		1	1
Reflection and insight		4	25
Reflection during assessment		2	11
IS students will reflect during assessment, but won't commit themselves (re opinion)		1	1
IS hide their self assessment so I can't see where they've put their mark		1	1
IS often good at reflecting		1	1
IS not good at sharing reflections		1	1
I know they've done it (reflecting) but I can't see it (sharing reflections)		1	1
They're unable to articulate reflections		1	1
Not sharing reflections makes it harder to assess		1	1
Trying to encourage IS to share reflections		1	1
All students generally rate themselves way lower than me		1	1
all the students grizzle about assessing themselves		1	1
I get them to show me their self assessment first and we'd compare their scores with mine to allow that bit of discussion		1	1
Student's level on insight re potential difficulties is important		1	1
Level of insight could be the same for any student		1	1
Self reflection, self assessment particularly difficult for IS, but may be a general student issue too		1	1
I wondered what she was seeing cf to what I was seeing (re self reflection)		1	1
Not sure if self reflection was a particular issue for this student, or for IS more generally		1	1
her self reflection was a major issue		1	1
Higher self ratings than mine (re self reflection)		1	1
Responded 'yeah that was good', 'that was ok' re reflection prompting		1	1
Even with prompting to look at parts of her performance, she still couldn't see it		1	1
IS had the most difficulty with self reflection of all the students I've hosted		1	1
Seen difficulties with reflection with IS, but not solely with IS		1	1
Important for student to be aware 'this may be difficult'		1	1
IS being able to articulate what areas they're having difficulties with		1	1
COMPASS 3.4 Able to change performance an issue		1	1
Planning and organisation		4	19
Clerical skills, administrative skills, applications that can be rote learned are easier		1	1
IS come in with the organisation stuff		1	1
IS organisation skills re moving countries, adapting		1	1
I don't see IS organisation skills as better, as I deal with Masters students who are generally organised re starting from professional careers		1	1
IS don't look more organised than the DS Masters students		1	1
IS more organised than DS at intermediate COMPASS level		1	1
At undergraduate level, IS more organised than DS		1	1
IS used to being organised and having to plan		1	1
IS go off and do it without needing to be reminded		1	1
Planning and organisation is methodical, part of what they've come with		1	1
Planning may be easier (uncertain, more in agreeance with other participants)		1	1
Planning may be easier because they've moved to anothe country and have to plan naturally		1	1
IS better organisational skills and can manage smaller tasks		1	1
GEMs are generally well organised (disputes comment re IS organised)		1	1
IS organisation and planning is better and I have to do much less work on that		1	1
IS very structured (re organisation and planning +ve)		1	1
IS embrace concept of prioritisation		1	1
IS exceptional at prioritisation		1	1
Strong professionalism skills re organisation, manner, administrative responsibilities, attitude, ethical behaviour		1	1
Planning and intervention competencies difficult (complex interaction between reasoning, communication, interpersonal, understanding of client)		2	9
Intervention element of COMPASS more difficult		1	1
Interventions generally improve dramatically		1	1
Intervention competency involves cultural and communication elements, eg communication, written, task analysis, style		1	1
See the most improvement in intervention from IS		1	1
Intervention competency brings together what they've learnt, what they know, and personal experience		1	1
I see a lot of improvement in intervention competency		1	1
Planning for sessions may be easier		1	1
Planning what they're going to do at that simple level, if you take out the reasoning component of planning		1	1
Planning more difficult once the reasoning goes through there		1	1
Professionalism		2	4
Presenting professionally (easier competency to develop)		1	1
Very good at presentation, including speaking, dressing, the way we come across		1	1
Difficulties understanding the professionalism re being a clinician		1	1
Difficulties on placement often reflect professionalism		1	1
Student communication skills for professional practice		5	522
Professional writing		5	258
English language competency		5	200
Communication skills for IS related to English competency		5	35
Communication difficulties related to English being a second or additional language		1	1
If students are struggling with ESL, it might add an extra layer of complexity (cf Aust student)		1	1
Communication competency issues for international students were specifically about having English as a second language		1	1
Communication issues related to ESL were specific to international students		1	1
If students are competent in English it makes life easier for them, clients, and with competencies		1	1
When English is affected by articulation, speech or language, then competency development is more difficult		1	1
I do think the you know the ability to speak English and connect is the one that's kind of in your face		1	1
Some students have had fantastic English		1	1
English language skills haven't affected competency development to the point of not passing		1	1
You see some ESL things coming through		1	1
English wasn't an issue for my IS		1	1
No more English language competency issues with IS than with DS		1	1
Student from Singapore spoke English as her first language and had no difficulties with competency development		1	1
Questioning CEs about what is the right grammar		1	1
It must be difficult if English is not your first language		1	1
Student had strong English, with no issues re clients understanding her or written reports		1	1
they're a disaster because their English isn't good enough		1	1
English skills are usually the reason IS are a disaster		1	1
The biggest thing I notice is their English competency		1	1
I notice verbal English competency more than written		1	1
English language competency does affect competency development		1	1
Challenges re quality of the English language spoken		1	1
Students from Singapore, HK coming from a background where they don't speak English at home		1	1
IS go home in semester break and immerse themselves back into their first language		1	1
Skills and English coming into the course define whether any student will be good or bad		1	1
English skill are very dependent on where students live, and the language spoken at home		1	1
Communication trickier for non English speakers, or those who come from a culture where English is the not the first language		1	1
Students speaking an English dialect (eg Singlish) as a first language can have terrible issues with communication		1	1
Terrible communication issues with a student coming from Singapore or Malaysia whose first language was English		1	1
English spoken as a first language by student from (eg) Malaysia or Singapore terrible		1	1
IS need more support than DS re spoken and written English		1	1
IS speaking local English dialect is not what is expected here		1	1
IS don't realise they speak their local dialect of English		1	1
Students use incorrect grammar all day with their family at home		1	1
A different version of English to ours		1	1
Understanding and responding to the client		2	28
Understanding sounds and interpreting meaning		2	19
Understanding language and meaning		2	5
IS English so poor that she wasn't understanding lecture content		1	1
Boyfriend translating lecture content to ESL IS		1	1
IS taking a boyfriend to lectures because she couldn't understand the lecture contents		1	1
IS don't understand things that are said to them (idioms)		1	1
IS waited six months to query Australian idioms that people had said to her		1	1
Difficulties understanding the Australian accent		1	1
Difficulties understanding vowels and 'r's etc		1	1
Ear for hearing Australian accents, and our client's accents		1	1
Australian accent difficult to understand particularly at the beginning of placement		1	1
They mishear the word		1	1
Interpreting the whole conversation differently (re mishearing words)		1	1
Ear for the Australian vowels is such a basic issue		1	1
Ear does improve, but it stresses them		1	1
Australian vowels with another foreign accent (eg Vietnamese, Italian)		1	1
Foreign accents (speaking English) really worries IS		1	1
IS perception of how severe a dysarthia is, is different to mine		1	1
They often perceive a dysarthria as severe when I feel it's mild		1	1
Ear difference causes them to hear the dysarthria differently to me		1	1
They seem to panic if they've misunderstood the exact context of the word		1	1
Struggle to interpret a question asked by a parent		1	1
Struggle to convert he vocal and think of and deliver an answer		1	1
IS struggling to understand and respond to parent's questions looks awkward and wrong		1	1
Interpreting questions, thinking and coming up with an answer on the spot with parents reflects professionalism		1	1
The extra time needed by IS doesn't help with kids running around the clinic out of control		1	1
Speed of interaction re small child running around the room and parent asking questions		1	1
The ability to communicate quickly and freely (re Professionalism)		1	1
Agreement re lack of professionalism when flailing		1	1
It doesn't look professional when they flail		1	1
Subtle ways we use communication adds complexity for IS		3	26
IS Complex language development		1	6
Some ppl felt that student had language difficulties in her first language too		1	1
Language difficulties were possibly present in her first language too		1	1
Student had a range of different languages developing to and at different points in her life		1	1
Student was at school in this language, and father only spoke this langage to her, and now she's here		1	1
Evidence in the student's language background might have explained some of her communication difficulties in placement		1	1
Student had points in her life at which her language skills didin't develop further because she switched to a new language for a different context		1	1
IS trying to work out the subtleties of language at the same time as clinical reasoning		1	1
Some of the issues appearing to be cultural are more high level language or trying to work out the subtleties of language		1	1
Sometimes IS don't have the skills re subtleties of language and English		1	1
Speech Pathologists are meant to know and understand language subtleties, so IS difficulties are tricky		1	1
Learning their own pragmatics in English (re informal assessment difficult)		1	1
More subtle interaction difficult		1	1
Subtle shifts in communication style are really difficult		1	1
Joking with the patient one day, providing difficult information for them the next day		1	1
Completely change our style for circumstances		1	1
In the workplace there are times when we are very formal with communication		1	1
There are times when we are very formal with our communication		1	1
More casual, approachable style of communicating with clients in Australia		1	1
More casual, approachable style of communicating in Australia		1	1
Because their English appears functional, language misunderstandings may be masked		1	1
IS English is at a good level, but doesn't mean there aren't any language misunderstandings		1	1
Functional English skills may mask some of the more subtle issues		1	1
Informal assessment more difficult for ESL students to pick up on informal language, pragmatic difficulties etc		1	1
Hard for ESL students to pick up things in informal assessment because they're still trying to learn them themselves		1	1
Students who have told me they've been educated in English, but there are subtle differences in English between colonial countries		1	1
Information about the subtle differences in English taught in different countries		1	1
Accent and pronunciation		4	25
Speech sounds and accent		2	9
Also the speech sound issues		1	1
IS who couldnt say ch or j in child clinic		1	1
IS had the exact problem of the child she was allocated to (unable to produce ch or j)		1	1
Problem re IS articulation solved as students were paired. Other student did the speech work, IS did language		1	1
Solution re asking paired student to do speech work that IS couldn't wasn't great		1	1
IS being unable to produce a speech model for the client was painful to watch		1	1
Other egs of IS not being able to produce speech sounds		1	1
Sound issues for IS		1	1
Accent only comes up very occasionally for me		1	1
I'm thinking about pronunciation difficulties		1	1
Impact of pronunciation in school based context of delivering assessment		1	1
Impact of not being able to make yourself understood accurately		1	1
Accent is an issue working with children with disabilities as they already have language comprehension difficulties		1	1
Adding accent as an additional factor for children with language comprehension difficulties can make IS very hard to understand		1	1
Accent with clients was sometimes a challenge		1	1
Some of my clients accented and with hearing loss too		1	1
Student and client couldn't understand each other as both had accents		1	1
I could understand both my client and student but they couldn't understand each other		1	1
Accent issues bad enough to affect the interaction		1	1
Similar experiences with difficulties with students' pronunciation		1	1
Speech of students makes it difficult for them to be understood by school children		1	1
Accent can create real issues with speech or artic work		1	1
Sounds not made in their home language are hard for students to detect and produce		1	1
Where student orally gives child a sentence to repeat		1	1
you put the stress in an incorrect place in the word because you don't know the word		1	1
Canadian students present only minor issues if any		2	22
Positive experiences with Canadian students		2	8
My first IS was a Canadian student on a Rotary scholarship, and she was brilliant		1	1
First IS, Canadian, one of my most memorable ever		1	1
Canadian IS had unusual UG of drama and performance that we wouldn't get in Australia		1	1
Canadian IS with drama UG able to run imaginative, interactive group time for preschool kids with language goals		1	1
IS Canadian students with teaching UG that really suited children in clinic		1	1
Positive experiences with IS from Canada		1	1
IS from Canada speak English as a first language		1	1
When IS were listed, I realised my Canadian students were international (eg doesn't consider them international)		1	1
My exemplary IS have been Canadian		1	1
My Canadian students have been excellent		1	1
My Canadian students have been perfectly competent		1	1
No particular problems with Canadian students		1	1
Canadian students don't have the issues with communication that students have from the other cultures we draw from		1	1
Not much cultural difficulties with students from Canada		1	1
Cultural issues do not emerge as an issue for IS from Western cultural backgrounds		1	1
Small vocabulary differences with students from Canada easy to iron out		1	1
Minor vowel issues for Canadian students		1	1
Sound and word differences for Canadian students in sessions (no concern)		1	1
Only differences bw Canadian students and DS have been sounds and word choices		1	1
First language for Canadian students is English		1	1
I've had Canadian students, cf with IS from Singapore, HK.		1	1
Language competency hasn't come into play with Canadian students		1	1
Word selection		4	22
Turn of phrase also an issue		1	1
Countries colonised by the English using very quaint 1930s or 1940s turns of phrase that I recognise from Enid Blyton		1	1
Turns of phrase that kids and adults don't understand even though they're using perfectly good English		1	1
Word selection issue		1	1
Our culture knows the words most commonly used		1	1
If you're ESL, each area uses different words		1	1
IS may select words that are not familiar to the children		1	1
Selecting words that are not familiar especially for children with a small vocabulary		1	1
the way she worded some things was a little bit unusual or different		1	1
I didn't focus on her wording too much		1	1
Misplaced vocabulary		1	1
Student used word 'standard' instead of 'guidelines' (re misplaced vocabulary)		1	1
They have good higher order (scientific) vocabularly		1	1
Basic English vocabularly to work with children is very poor, due to ESL		1	1
Very good high level scientific vocabulary		1	1
Agree re lacking vocabulary to explain things in simple terms to parents		1	1
Use of vocabulary appropriate for children who are ESL		1	1
Child may have no comprehension of vocabulary chosen by IS		1	1
Being ESL themselves, why would IS make those word choices~		1	1
Discussions about vocabulary choices occur everyday of the practicum		1	1
IS don't have the words to explain things in lay terms		1	1
Explaining things to parents in language that is too high level		1	1
Being understood by clients		4	16
They struggle speaking to parents and explaining things well		1	1
Children have difficulties understanding them		1	1
The biggest issue is communication difficulties between IS and client in clinic		1	1
Difficulties with interacting w CEs who understand their context and intended messages		1	1
If we struggle to understand students, parents will too		1	1
For adult clients, care givers don't understand		1	1
Deaf or language impaired clients have no chance of understanding what's asked of them, what's needed (if CE doesn't understand student)		1	1
IS are appalled re not being able to be understood		1	1
If you can't talk to a parent, or hesitate answering a parent's question, it reflects professionalism		1	1
It's an irony that IS need support to work with ESL children		1	1
Saying a word in a way where it has a different meaning to intended		1	1
I felt reluctant to push the student to talk with teachers because she had significant speech and language issues		1	1
Asking questions in a way that was easy for school children to understand		1	1
Working with school children who already have difficulties with understanding language		1	1
Clarity of communication (meaning) is often difficult for IS		1	1
Time processing pressure means they're less clear than I know they can be		1	1
Language and syntax		3	9
Difficulties with language		1	1
Difficulties constructing sentences		1	1
There were some differences in spoken language, but not enough to be a problem		1	1
Differences with sentence structure		1	1
Nuances of spoken language were more of a hurdle in the school context		1	1
Verbal skills can be difficult		1	1
Challenging to work on grammar with aphasic clients with grammar syntax problems		1	1
I felt that it wasn't really worth worrying about and it was just a language difference that we could tolerate.		1	1
Spoken syntax needs a lot of support		1	1
Effort, working hard to keep up re communication		1	5
It's so much internal work that they're doing.		1	1
I don't know what it's like, or how much effort it is to code switch		1	1
Working so hard to code switch and check their expression		1	1
Working hard to understand what's come		1	1
Students working hard on their expression on line		1	1
Recommendations to access Australian English models		1	4
Watch Australian radio or TV eg Neighbours, Home and Away for models of Australian English		1	1
Australian TV not great topics for IS to listen to		1	1
I tell them to try and get a part time job.		1	1
I tell them to volunteer where they'll be around Australian children		1	1
I identify IS as ESL students		1	4
Distinction between IS with ESL vs IS with English as their first language		1	1
Meaning of IS (for me) is ESL		1	1
Canadian IS vs ESL IS is why I think they're poles apart		1	1
It's funny that my perspective and meaning re IS is ESL		1	1
Modelling incorrect language structures		1	4
Modelling of incorrect syntax to children is an issue		1	1
Extremely negative impact re IS issues with modelling syntax, oral language to children		1	1
Oral language an issue for IS working with children		1	1
Modelling of poor grammar and accent by IS to primary and secondary school children		1	1
Conveying appropriate information to different audiences		1	12
Need to be able to take into account the audience reading reports as well as appropriate information		1	1
What does the audience need to know re reports		1	1
Cultural issues re appropriate information for audiences of written reports		1	1
There are many things for IS to work out about how to communicate with the range of people involved in client care		1	1
Cultural issues when talking to different staff or people involved in client care		1	1
Being able to identify what is the most important information from the perspective of different people		1	1
Identifying how to convey information to different people		1	1
Identifying and conveying appropriate information for people is difficult enough for domestic students		1	1
IS have no idea of the perspective of different people (re report writing)		1	1
IS often try to convey all this information (for all people)		1	1
You're asking IS to simplify information, and write about what the audience needs to know		1	1
Community and group education competencies may be more challenging for IS		1	1
Accessing help for written work		2	4
Being inexperienced, I didn't realise IS have the evaluation skills to seek help re their written work		1	1
IS pass their session plans or reports through a native English speak before I see it		1	1
You read their session plans and you would never know they were written by anybody other than an English speaker		1	1
IS getting help with written work, so issues didn't show up until prac (-ve)		1	1
Support for clinical writing		1	3
I try to play the way I manage their desire to draft by ear		1	1
Helping IS understand general reporting format, task analysing requirements		1	1
Deciding when IS need to write notes directly, without prolonging, but supporting the transition		1	1
Student having difficulties with written work, reports		1	1
English tutor telling student to write reports one way, I was saying I need you to write this way		1	1
English tutor's writing wasn't professional speech pathology report writing style		1	1
the report writing can be an issue		1	1
Report writing has improved as IS have more help at uni		1	1
Written expression was very good, and clear		1	1
Way of writing English was different for written reports		1	1
They write their style of English differently to ours		1	1
Written reports are a little more formal and stylised		1	1
Students had a lot more practice in writing reports		1	1
The big competency issue has been with the development of written stuff		1	1
Written skills are the hardest for IS to get their head around and be successful with		1	1
Difficulties with progress notes		1	1
IS find formal reporting really difficult		1	1
Written skills are the hardest of the skills to develop competency		1	1
Written skills in adult clinic can sometimes be difficult		1	1
One of the most difficult things for IS is writing progress notes straight off the top of your head into the medical notes		1	1
If English is not your first language, writing progress notes off the top of your head is one of the most difficult things to do		1	1
When writing progress notes, IS don't have the extra thinking time		1	1
When writing progress notes, IS can't draft and then do it again		1	1
IS who was very pressure, doing progress notes at home and emailing them to CE		1	1
Skills of IS writing directly into progress notes were different to when they drafted, corrected spelling and emailed them		1	1
Writing directly into the progress notes highlighted written issues		1	1
The issue of drafting always comes up		1	1
Wanting to draft until it's perfect rather than writing or recording directly		1	1
I understand that drafting is supportive and reassuring for IS		1	1
Drafting enables IS to clarify what they need to do before they write it		1	1
Once IS understand documentation requirements, I request they write notes directly		1	1
Acknowledging that supporting transition to writing direct notes is important because of the written language aspect		1	1
I find that DS need support to transition to writing notes directly too		1	1
As long as students can write notes directly by the end of their placement, they can be drafting at week eight		1	1
Direct notes must be very difficult for IS if DS have trouble with it		1	1
written language isn't probably always 100%		1	1
I know written language is supposed to be 100%		1	1
DS whose written work was poorer than IS, despite ESL issues		1	1
Written work is either American, or their local dialect of English		1	1
Trouble sometimes with written work		1	1
I've seen lots of really competent written skills		1	1
Issues with written grammar		1	1
English language competency		5	200
Communication skills for IS related to English competency		5	35
Communication difficulties related to English being a second or additional language		1	1
If students are struggling with ESL, it might add an extra layer of complexity (cf Aust student)		1	1
Communication competency issues for international students were specifically about having English as a second language		1	1
Communication issues related to ESL were specific to international students		1	1
If students are competent in English it makes life easier for them, clients, and with competencies		1	1
When English is affected by articulation, speech or language, then competency development is more difficult		1	1
I do think the you know the ability to speak English and connect is the one that's kind of in your face		1	1
Some students have had fantastic English		1	1
English language skills haven't affected competency development to the point of not passing		1	1
You see some ESL things coming through		1	1
English wasn't an issue for my IS		1	1
No more English language competency issues with IS than with DS		1	1
Student from Singapore spoke English as her first language and had no difficulties with competency development		1	1
Questioning CEs about what is the right grammar		1	1
It must be difficult if English is not your first language		1	1
Student had strong English, with no issues re clients understanding her or written reports		1	1
they're a disaster because their English isn't good enough		1	1
English skills are usually the reason IS are a disaster		1	1
The biggest thing I notice is their English competency		1	1
I notice verbal English competency more than written		1	1
English language competency does affect competency development		1	1
Challenges re quality of the English language spoken		1	1
Students from Singapore, HK coming from a background where they don't speak English at home		1	1
IS go home in semester break and immerse themselves back into their first language		1	1
Skills and English coming into the course define whether any student will be good or bad		1	1
English skill are very dependent on where students live, and the language spoken at home		1	1
Communication trickier for non English speakers, or those who come from a culture where English is the not the first language		1	1
Students speaking an English dialect (eg Singlish) as a first language can have terrible issues with communication		1	1
Terrible communication issues with a student coming from Singapore or Malaysia whose first language was English		1	1
English spoken as a first language by student from (eg) Malaysia or Singapore terrible		1	1
IS need more support than DS re spoken and written English		1	1
IS speaking local English dialect is not what is expected here		1	1
IS don't realise they speak their local dialect of English		1	1
Students use incorrect grammar all day with their family at home		1	1
A different version of English to ours		1	1
Understanding and responding to the client		2	28
Understanding sounds and interpreting meaning		2	19
Understanding language and meaning		2	5
IS English so poor that she wasn't understanding lecture content		1	1
Boyfriend translating lecture content to ESL IS		1	1
IS taking a boyfriend to lectures because she couldn't understand the lecture contents		1	1
IS don't understand things that are said to them (idioms)		1	1
IS waited six months to query Australian idioms that people had said to her		1	1
Difficulties understanding the Australian accent		1	1
Difficulties understanding vowels and 'r's etc		1	1
Ear for hearing Australian accents, and our client's accents		1	1
Australian accent difficult to understand particularly at the beginning of placement		1	1
They mishear the word		1	1
Interpreting the whole conversation differently (re mishearing words)		1	1
Ear for the Australian vowels is such a basic issue		1	1
Ear does improve, but it stresses them		1	1
Australian vowels with another foreign accent (eg Vietnamese, Italian)		1	1
Foreign accents (speaking English) really worries IS		1	1
IS perception of how severe a dysarthia is, is different to mine		1	1
They often perceive a dysarthria as severe when I feel it's mild		1	1
Ear difference causes them to hear the dysarthria differently to me		1	1
They seem to panic if they've misunderstood the exact context of the word		1	1
Struggle to interpret a question asked by a parent		1	1
Struggle to convert he vocal and think of and deliver an answer		1	1
IS struggling to understand and respond to parent's questions looks awkward and wrong		1	1
Interpreting questions, thinking and coming up with an answer on the spot with parents reflects professionalism		1	1
The extra time needed by IS doesn't help with kids running around the clinic out of control		1	1
Speed of interaction re small child running around the room and parent asking questions		1	1
The ability to communicate quickly and freely (re Professionalism)		1	1
Agreement re lack of professionalism when flailing		1	1
It doesn't look professional when they flail		1	1
Subtle ways we use communication adds complexity for IS		3	26
IS Complex language development		1	6
Some ppl felt that student had language difficulties in her first language too		1	1
Language difficulties were possibly present in her first language too		1	1
Student had a range of different languages developing to and at different points in her life		1	1
Student was at school in this language, and father only spoke this langage to her, and now she's here		1	1
Evidence in the student's language background might have explained some of her communication difficulties in placement		1	1
Student had points in her life at which her language skills didin't develop further because she switched to a new language for a different context		1	1
IS trying to work out the subtleties of language at the same time as clinical reasoning		1	1
Some of the issues appearing to be cultural are more high level language or trying to work out the subtleties of language		1	1
Sometimes IS don't have the skills re subtleties of language and English		1	1
Speech Pathologists are meant to know and understand language subtleties, so IS difficulties are tricky		1	1
Learning their own pragmatics in English (re informal assessment difficult)		1	1
More subtle interaction difficult		1	1
Subtle shifts in communication style are really difficult		1	1
Joking with the patient one day, providing difficult information for them the next day		1	1
Completely change our style for circumstances		1	1
In the workplace there are times when we are very formal with communication		1	1
There are times when we are very formal with our communication		1	1
More casual, approachable style of communicating with clients in Australia		1	1
More casual, approachable style of communicating in Australia		1	1
Because their English appears functional, language misunderstandings may be masked		1	1
IS English is at a good level, but doesn't mean there aren't any language misunderstandings		1	1
Functional English skills may mask some of the more subtle issues		1	1
Informal assessment more difficult for ESL students to pick up on informal language, pragmatic difficulties etc		1	1
Hard for ESL students to pick up things in informal assessment because they're still trying to learn them themselves		1	1
Students who have told me they've been educated in English, but there are subtle differences in English between colonial countries		1	1
Information about the subtle differences in English taught in different countries		1	1
Accent and pronunciation		4	25
Speech sounds and accent		2	9
Also the speech sound issues		1	1
IS who couldnt say ch or j in child clinic		1	1
IS had the exact problem of the child she was allocated to (unable to produce ch or j)		1	1
Problem re IS articulation solved as students were paired. Other student did the speech work, IS did language		1	1
Solution re asking paired student to do speech work that IS couldn't wasn't great		1	1
IS being unable to produce a speech model for the client was painful to watch		1	1
Other egs of IS not being able to produce speech sounds		1	1
Sound issues for IS		1	1
Accent only comes up very occasionally for me		1	1
I'm thinking about pronunciation difficulties		1	1
Impact of pronunciation in school based context of delivering assessment		1	1
Impact of not being able to make yourself understood accurately		1	1
Accent is an issue working with children with disabilities as they already have language comprehension difficulties		1	1
Adding accent as an additional factor for children with language comprehension difficulties can make IS very hard to understand		1	1
Accent with clients was sometimes a challenge		1	1
Some of my clients accented and with hearing loss too		1	1
Student and client couldn't understand each other as both had accents		1	1
I could understand both my client and student but they couldn't understand each other		1	1
Accent issues bad enough to affect the interaction		1	1
Similar experiences with difficulties with students' pronunciation		1	1
Speech of students makes it difficult for them to be understood by school children		1	1
Accent can create real issues with speech or artic work		1	1
Sounds not made in their home language are hard for students to detect and produce		1	1
Where student orally gives child a sentence to repeat		1	1
you put the stress in an incorrect place in the word because you don't know the word		1	1
Canadian students present only minor issues if any		2	22
Positive experiences with Canadian students		2	8
My first IS was a Canadian student on a Rotary scholarship, and she was brilliant		1	1
First IS, Canadian, one of my most memorable ever		1	1
Canadian IS had unusual UG of drama and performance that we wouldn't get in Australia		1	1
Canadian IS with drama UG able to run imaginative, interactive group time for preschool kids with language goals		1	1
IS Canadian students with teaching UG that really suited children in clinic		1	1
Positive experiences with IS from Canada		1	1
IS from Canada speak English as a first language		1	1
When IS were listed, I realised my Canadian students were international (eg doesn't consider them international)		1	1
My exemplary IS have been Canadian		1	1
My Canadian students have been excellent		1	1
My Canadian students have been perfectly competent		1	1
No particular problems with Canadian students		1	1
Canadian students don't have the issues with communication that students have from the other cultures we draw from		1	1
Not much cultural difficulties with students from Canada		1	1
Cultural issues do not emerge as an issue for IS from Western cultural backgrounds		1	1
Small vocabulary differences with students from Canada easy to iron out		1	1
Minor vowel issues for Canadian students		1	1
Sound and word differences for Canadian students in sessions (no concern)		1	1
Only differences bw Canadian students and DS have been sounds and word choices		1	1
First language for Canadian students is English		1	1
I've had Canadian students, cf with IS from Singapore, HK.		1	1
Language competency hasn't come into play with Canadian students		1	1
Word selection		4	22
Turn of phrase also an issue		1	1
Countries colonised by the English using very quaint 1930s or 1940s turns of phrase that I recognise from Enid Blyton		1	1
Turns of phrase that kids and adults don't understand even though they're using perfectly good English		1	1
Word selection issue		1	1
[truncated: 352 more rows]
